# Supplementary material for: Repeated genetic adaptation to altitude in two tropical butterflies
Source: Nat Commun. 2022 Aug 9;13:4676. doi: 10.1038/s41467-022-32316-x (PMC9363431; doi:10.1038/s41467-022-32316-x)
Supplement: Supplementary file 3 — Supplementary Data 1 [file 41467_2022_32316_MOESM3_ESM.csv]

dataset	id	cam.id.on.earthcape	sample.accession	samea.accession	run.accession	project.accession	locality	pop	pop.short.table.s1	pop.name	side.of.andes	latitude	longitude	province	country	genus	species	subsp	sex	altitude	seq.round	mean.depth.wg.withzeros	date.collected
erato.melpomene	14N004	14N004	ERS12363745	NA	ERR9955218, ERR9955238	PRJEB35570	Road to Mashpi 3 (116)	pacto	pac	mel.ec.w.pac	west	0.19366	-78.8587	NA	Ecuador	Heliconius	melpomene	cythera	M	1016	Curran.WG.17	11.54	NA
erato.melpomene	14N009	14N009	ERS12363746	NA	ERR9955219, ERR9955239	PRJEB35570	Road to Mashpi 3 (116)	pacto	pac	mel.ec.w.pac	west	0.19366	-78.8587	NA	Ecuador	Heliconius	melpomene	cythera	M	1016	Curran.WG.17	11.12	NA
erato.melpomene	14N014	14N014	ERS12363729	NA	ERR9955220, ERR9955240	PRJEB35570	Road to Mashpi 3 (116)	pacto	pac	era.ec.w.pac	west	0.19366	-78.8587	NA	Ecuador	Heliconius	erato	cyrbia	M	1016	Curran.WG.17	8.05	NA
erato.melpomene	14N015	14N015	ERS4212591	NA	ERR3789598	PRJEB35999	Road to Mashpi 3 (116)	pacto	pac	mel.ec.w.pac	west	0.19366	-78.8587	NA	Ecuador	Heliconius	melpomene	cythera	M	1016	Curran.WG.17	12.13	NA
erato.melpomene	14N023	14N023	ERS12363747	NA	ERR9955221, ERR9955241	PRJEB35570	Road to Mashpi 3 (116)	pacto	pac	mel.ec.w.pac	west	0.19366	-78.8587	NA	Ecuador	Heliconius	melpomene	cythera	M	1016	Curran.WG.17	11.98	NA
erato.melpomene	14N037	14N037	ERS12363748	NA	ERR9955222, ERR9955242	PRJEB35570	Guayllabamba	guayllabamba	gua	mel.ec.w.gua	west	0.17533	-78.90752	Pichincha	Ecuador	Heliconius	melpomene	cythera	M	532	Curran.WG.17	11.31	NA
erato.melpomene	14N038	14N038	ERS12363749	NA	ERR9955223, ERR9955243	PRJEB35570	Guayllabamba	guayllabamba	gua	mel.ec.w.gua	west	0.17533	-78.90752	Pichincha	Ecuador	Heliconius	melpomene	cythera	M	532	Curran.WG.17	12.52	NA
erato.melpomene	14N039	14N039	ERS12363750	NA	ERR9955224, ERR9955244	PRJEB35570	Guayllabamba	guayllabamba	gua	mel.ec.w.gua	west	0.17533	-78.90752	Pichincha	Ecuador	Heliconius	melpomene	cythera	M	532	Curran.WG.17	12.96	NA
erato.melpomene	14N043	14N043	ERS12363751	NA	ERR9955225, ERR9955245	PRJEB35570	Guayllabamba	guayllabamba	gua	mel.ec.w.gua	west	0.17533	-78.90752	Pichincha	Ecuador	Heliconius	melpomene	cythera	M	532	Curran.WG.17	10.44	NA
erato.melpomene	14N044	14N044	ERS12363752	NA	ERR9955226, ERR9955246	PRJEB35570	Guayllabamba	guayllabamba	gua	mel.ec.w.gua	west	0.17533	-78.90752	Pichincha	Ecuador	Heliconius	melpomene	cythera	M	532	Curran.WG.17	9.6	NA
erato.melpomene	14N045	14N045	ERS12363753	NA	ERR9956589	PRJEB35570	Guayllabamba	guayllabamba	gua	mel.ec.w.gua	west	0.17533	-78.90752	Pichincha	Ecuador	Heliconius	melpomene	cythera	M	532	JE.NN.novogene.18	28.09	NA
erato.melpomene	14N501	14N501	ERS4212612	SAMEA6447049	ERR3789722	PRJEB35570	Guayllabamba	guayllabamba	gua	mel.ec.w.gua	west	0.22022	-78.88961	Pichincha	Ecuador	Heliconius	melpomene	cythera	M	532	BGI.round.4.19	7.21	06/02/2014
erato.melpomene	14N502	14N502	ERS4212613	SAMEA6447050	ERR3789723	PRJEB35570	Guayllabamba	guayllabamba	gua	mel.ec.w.gua	west	0.22022	-78.88961	Pichincha	Ecuador	Heliconius	melpomene	cythera	F	532	BGI.round.4.19	7.19	06/09/2014
erato.melpomene	14N503	14N503	ERS4212614	SAMEA6447051	ERR3789724	PRJEB35570	Guayllabamba	guayllabamba	gua	mel.ec.w.gua	west	0.22022	-78.88961	Pichincha	Ecuador	Heliconius	melpomene	cythera	F	532	BGI.round.4.19	8.29	06/09/2014
erato.melpomene	14N506	14N506	ERS12363754	NA	ERR9956590	PRJEB35570	Guayllabamba	guayllabamba	gua	mel.ec.w.gua	west	0.17533	-78.90752	Pichincha	Ecuador	Heliconius	melpomene	cythera	F	532	JE.NN.novogene.18	29.76	06/10/2014
erato.melpomene	14N507	14N507	ERS12363755	NA	ERR9956591	PRJEB35570	Guayllabamba	guayllabamba	gua	mel.ec.w.gua	west	0.17533	-78.90752	Pichincha	Ecuador	Heliconius	melpomene	cythera	F	532	JE.NN.novogene.18	27.53	06/10/2014
erato.melpomene	14N512	14N512	ERS4212615	SAMEA6447052	ERR3789725	PRJEB35570	Guayllabamba	guayllabamba	gua	mel.ec.w.gua	west	0.22022	-78.88961	Pichincha	Ecuador	Heliconius	melpomene	cythera	M	532	BGI.round.4.19	7.29	NA
erato.melpomene	15N004	15N004	ERS3953822	SAMEA6153789	ERR3789726	PRJEB35570	Mashpi town (117)	tortugo	tor	mel.ec.w.tor	west	0.17533	-78.90752	Pichincha	Ecuador	Heliconius	melpomene	cythera	M	542	BGI.round.4.19	6.53	NA
erato.melpomene	15N009	15N009	ERS3953826	SAMEA6153793	ERR3789727	PRJEB35570	Mashpi town (117)	tortugo	tor	mel.ec.w.tor	west	0.17533	-78.90752	Pichincha	Ecuador	Heliconius	melpomene	cythera	M	542	BGI.round.4.19	7.69	NA
erato.melpomene	15N016	15N016	ERS12363730	NA	ERR9955227, ERR9955247	PRJEB35570	Mashpi town (117)	tortugo	tor	era.ec.w.tor	west	0.17533	-78.90752	NA	Ecuador	Heliconius	erato	cyrbia	M	542	Curran.WG.17	8.41	NA
erato.melpomene	15N017	15N017	ERS12363731	NA	ERR9955228, ERR9955248	PRJEB35570	Mashpi town (117)	tortugo	tor	era.ec.w.tor	west	0.17533	-78.90752	NA	Ecuador	Heliconius	erato	cyrbia	F	542	Curran.WG.17	8.12	NA
erato.melpomene	15N020	15N020	ERS3953827	NA	ERR3652348	PRJEB33224	Road to Mashpi 2 (116)	pacto	pac	mel.ec.w.pac	west	0.17533	-78.90752	Pichincha	Ecuador	Heliconius	melpomene	cythera	M	1016	JE.NN.novogene.18	25.35	NA
erato.melpomene	15N036	15N036	ERS4212617	SAMEA6447054	ERR3789730,ERR3789730	PRJEB35570	Mashpi town (117)	tortugo	tor	mel.ec.w.tor	west	0.17533	-78.90752	Pichincha	Ecuador	Heliconius	melpomene	cythera	M	542	BGI.round.4.19	1.79	NA
erato.melpomene	15N038	15N038	ERS12363756	NA	ERR9956592	PRJEB35570	Mashpi town (117)	tortugo	tor	mel.ec.w.tor	west	0.17533	-78.90752	Pichincha	Ecuador	Heliconius	melpomene	cythera	M	542	JE.NN.novogene.18	37.62	NA
erato.melpomene	15N110	15N110	ERS3546777	SAMEA5743489	NA	PRJEB32848	Queremal (Rio San Juan, Vereda El Digua)	queremal	que	mel.co.w.que	west	3.500833333	-76.75722222	NA	Colombia	Heliconius	melpomene	vulcanus	M	1500	Curran.WG.17	11.3	NA
erato.melpomene	15N111	15N111	ERS12363732	NA	ERR9955229, ERR9955249	PRJEB35570	Queremal (Rio San Juan, Vereda El Digua)	queremal	que	era.co.w.que	west	3.500833333	-76.75722222	NA	Colombia	Heliconius	erato	venus	M	1178	Curran.WG.17	7.74	NA
erato.melpomene	15N112	15N112	ERS12363733	NA	ERR9955230, ERR9955250	PRJEB35570	Queremal (Rio San Juan, Vereda El Digua)	queremal	que	era.co.w.que	west	3.500833333	-76.75722222	NA	Colombia	Heliconius	erato	venus	M	1178	Curran.WG.17	7.25	NA
erato.melpomene	15N113	15N113	ERS12363734	NA	ERR9955231, ERR9955251	PRJEB35570	Queremal (Rio San Juan, Vereda El Digua)	queremal	que	era.co.w.que	west	3.500833333	-76.75722222	NA	Colombia	Heliconius	erato	venus	F	1178	Curran.WG.17	7.2	NA
erato.melpomene	15N120	15N120	ERS12363735	NA	ERR9955232, ERR9955252	PRJEB35570	Queremal (Rio San Juan, Vereda El Digua)	queremal	que	era.co.w.que	west	3.500833333	-76.75722222	NA	Colombia	Heliconius	erato	venus	F	1178	Curran.WG.17	9.16	NA
erato.melpomene	15N121	15N121	ERS12363736	NA	ERR9955233, ERR9955253	PRJEB35570	Queremal (Rio San Juan, Vereda El Digua)	queremal	que	era.co.w.que	west	3.500833333	-76.75722222	NA	Colombia	Heliconius	erato	venus	M	1178	Curran.WG.17	9.53	NA
erato.melpomene	15N123	15N123	ERS3546778	SAMEA5743490	NA	PRJEB32848	Queremal (Rio San Juan, Vereda El Digua)	queremal	que	mel.co.w.que	west	3.500833333	-76.75722222	NA	Colombia	Heliconius	melpomene	vulcanus	M	1500	Curran.WG.17	11.2	NA
erato.melpomene	15N133	15N133	ERS3546779	SAMEA5743491	NA	PRJEB32848	Rio Bravo - Calima	bravo	bra	mel.co.w.bra	west	3.88399	-76.58826	NA	Colombia	Heliconius	melpomene	vulcanus	M	1159	Curran.WG.17	12.74	NA
erato.melpomene	15N143	15N143	ERS3546780	SAMEA5743492	NA	PRJEB32848	La Elsa - Rio Digua	cauca	cau	mel.co.w.cau	west	3.58	-76.86222	NA	Colombia	Heliconius	melpomene	vulcanus	M	346	Curran.WG.17	11.92	NA
erato.melpomene	15N144	15N144	ERS3546781	SAMEA5743493	NA	PRJEB32848	La Elsa - Rio Digua	cauca	cau	mel.co.w.cau	west	3.58	-76.86222	NA	Colombia	Heliconius	melpomene	vulcanus	M	346	Curran.WG.17	11.93	NA
erato.melpomene	15N145	15N145	ERS4212597	SAMEA6447034	ERR3789731	PRJEB35570	Queremal	queremal	que	era.co.w.que	west	3.53199	-76.75461	NA	Colombia	Heliconius	erato	venus	M	1178	BGI.round.4.19	6.18	NA
erato.melpomene	15N146	15N146	ERS4212598	SAMEA6447035	ERR3789732	PRJEB35570	Queremal	queremal	que	era.co.w.que	west	3.53199	-76.75461	NA	Colombia	Heliconius	erato	venus	M	1178	BGI.round.4.19	6.37	NA
erato.melpomene	15N151	15N151	ERS3546782	SAMEA5743494	NA	PRJEB32848	La Elsa - Rio Digua	cauca	cau	mel.co.w.cau	west	3.58	-76.86222	NA	Colombia	Heliconius	melpomene	vulcanus	M	346	Curran.WG.17	10.75	NA
erato.melpomene	15N152	15N152	ERS3546783	SAMEA5743495	NA	PRJEB32848	La Elsa - Rio Digua	cauca	cau	mel.co.w.cau	west	3.58	-76.86222	NA	Colombia	Heliconius	melpomene	vulcanus	M	346	Curran.WG.17	11.33	NA
erato.melpomene	15N153	15N153	ERS3546784	SAMEA5743496	NA	PRJEB32848	La Elsa - Rio Digua	cauca	cau	mel.co.w.cau	west	3.58	-76.86222	NA	Colombia	Heliconius	melpomene	vulcanus	M	346	Curran.WG.17	12.77	NA
erato.melpomene	15N154	15N154	ERS3546785	SAMEA5743497	NA	PRJEB32848	La Elsa - Rio Digua	cauca	cau	mel.co.w.cau	west	3.58	-76.86222	NA	Colombia	Heliconius	melpomene	vulcanus	M	346	Curran.WG.17	11.79	NA
erato.melpomene	15N156	15N156	ERS12363758	NA	ERR9956593	PRJEB35570	La Elsa - Rio Digua	cauca	cau	mel.co.w.cau	west	3.58	-76.86222	Valle del Cauca	Colombia	Heliconius	melpomene	vulcanus	M	346	JE.NN.novogene.18	30.97	NA
erato.melpomene	15N172	15N172	ERS3546786	SAMEA5743498	NA	PRJEB32848	Rio Bravo 3	bravo	bra	mel.co.w.bra	west	3.88647	-76.58866	NA	Colombia	Heliconius	melpomene	vulcanus	M	1191	Curran.WG.17	11.07	NA
erato.melpomene	15N192	15N192	ERS12363737	NA	ERR9955234, ERR9955254	PRJEB35570	San Pedro 1	pedro	ped	era.co.w.ped	west	3.83691	-77.25734	NA	Colombia	Heliconius	erato	venus	M	4	Curran.WG.17	8.16	NA
erato.melpomene	15N193	15N193	ERS12363738	NA	ERR9955235, ERR9955255	PRJEB35570	San Pedro 1	pedro	ped	era.co.w.ped	west	3.83691	-77.25734	NA	Colombia	Heliconius	erato	venus	F	4	Curran.WG.17	8.22	NA
erato.melpomene	15N194	15N194	ERS12363739	NA	ERR9955236, ERR9955256	PRJEB35570	San Pedro 1	pedro	ped	era.co.w.ped	west	3.83691	-77.25734	NA	Colombia	Heliconius	erato	venus	M	4	Curran.WG.17	7.87	NA
erato.melpomene	15N195	15N195	ERS12363740	NA	ERR9955237, ERR9955257	PRJEB35570	San Pedro 1	pedro	ped	era.co.w.ped	west	3.83691	-77.25734	NA	Colombia	Heliconius	erato	venus	M	4	Curran.WG.17	7.66	NA
erato.melpomene	15N238	15N238	ERS12363741	NA	ERR9976119, ERR9976120, ERR9976121, ERR9976122	PRJEB35570	Amargal 1	amargal	ama	era.co.w.ama	west	5.57187	-77.5021	NA	Colombia	Heliconius	erato	venus	F	76	Curran.16.batch2	15.78	NA
erato.melpomene	15N239	15N239	ERS12363742	NA	ERR9976123, ERR9976124, ERR9976125, ERR9976126	PRJEB35570	Amargal 1	amargal	ama	era.co.w.ama	west	5.57187	-77.5021	NA	Colombia	Heliconius	erato	venus	F	76	Curran.16.batch2	17.14	NA
erato.melpomene	15N240	15N240	ERS3546787	SAMEA5743499	NA	PRJEB32848	Amargal 1	amargal	ama	mel.co.w.ama	west	5.57187	-77.5021	NA	Colombia	Heliconius	melpomene	vulcanus	M	76	Curran.16.batch2	20.8	NA
erato.melpomene	15N241	15N241	ERS12363743	NA	ERR9976127, ERR9976128, ERR9976129, ERR9976130	PRJEB35570	Amargal 1	amargal	ama	era.co.w.ama	west	5.57187	-77.5021	NA	Colombia	Heliconius	erato	venus	F	76	Curran.16.batch2	15.28	NA
erato.melpomene	15N260	15N260	ERS3546788	SAMEA5743500	NA	PRJEB32848	Amargal 1	amargal	ama	mel.co.w.ama	west	5.57187	-77.5021	NA	Colombia	Heliconius	melpomene	vulcanus	M	76	Curran.16.batch2	10.71	NA
erato.melpomene	15N261	15N261	ERS12363744	NA	ERR9976131, ERR9976132, ERR9976133, ERR9976134	PRJEB35570	Amargal 1	amargal	ama	era.co.w.ama	west	5.57187	-77.5021	NA	Colombia	Heliconius	erato	venus	M	76	Curran.16.batch2	15.61	NA
erato.melpomene	15N281	15N281	ERS3546789	SAMEA5743501	NA	PRJEB32848	Amargal Station	amargal	ama	mel.co.w.ama	west	5.57339	-77.5017	NA	Colombia	Heliconius	melpomene	vulcanus	M	38	Curran.16.batch2	20.03	NA
erato.melpomene	15N299	15N299	ERS3546790	SAMEA5743502	NA	PRJEB32848	Amargal 1	amargal	ama	mel.co.w.ama	west	5.57187	-77.5021	NA	Colombia	Heliconius	melpomene	vulcanus	M	76	Curran.16.batch2	20.47	NA
erato.melpomene	15N306	15N306	ERS12363759	NA	ERR9956594	PRJEB35570	Amargal 1	amargal	ama	mel.co.w.ama	west	5.57187	-77.50211	Choco	Colombia	Heliconius	melpomene	vulcanus	M	76	JE.NN.novogene.18	27.99	NA
erato.melpomene	16N020	16N020	ERS12363760	NA	ERR9956595	PRJEB35570	Playa Flores 3	potes	pot	mel.co.w.pot	west	6.38765	-77.38557	Choco	Colombia	Heliconius	melpomene	vulcanus	M	19	JE.NN.novogene.18	29.7	NA
erato.melpomene	16N047	16N047	ERS12363761	NA	ERR9956596	PRJEB35570	Playa Flores	potes	pot	mel.co.w.pot	west	6.38765	-77.38557	Choco	Colombia	Heliconius	melpomene	vulcanus	M	30	JE.NN.novogene.18	28.67	NA
erato.melpomene	16N048	16N048	ERS12363762	NA	ERR9956597	PRJEB35570	Playa Flores	potes	pot	mel.co.w.pot	west	6.38765	-77.38557	Choco	Colombia	Heliconius	melpomene	vulcanus	M	30	JE.NN.novogene.18	25.94	NA
erato.melpomene	16N063	16N063	ERS4212630	SAMEA6447067	ERR3789735	PRJEB35570	Cocalito	potes	pot	mel.co.w.pot	west	6.3868	-77.40035	NA	Colombia	Heliconius	melpomene	vulcanus	M	24	BGI.round.4.19	7.51	NA
erato.melpomene	16N066	16N066	ERS4212631	SAMEA6447068	ERR3789736	PRJEB35570	Cocalito 2	potes	pot	mel.co.w.pot	west	6.385	-77.40251	NA	Colombia	Heliconius	melpomene	vulcanus	M	29	BGI.round.4.19	5.11	NA
erato.melpomene	16N068	16N068	ERS12363763	NA	ERR9956598	PRJEB35570	Cocalito	potes	pot	mel.co.w.pot	west	6.38504	-77.40251	Choco	Colombia	Heliconius	melpomene	vulcanus	M	24	JE.NN.novogene.18	31.64	NA
erato.melpomene	16N077	16N077	ERS12363764	NA	ERR9956599	PRJEB35570	Cocalito	potes	pot	mel.co.w.pot	west	6.38504	-77.40251	Choco	Colombia	Heliconius	melpomene	vulcanus	M	24	JE.NN.novogene.18	26.11	NA
erato.melpomene	16N078	16N078	ERS12363765	NA	ERR9956600	PRJEB35570	Cocalito	potes	pot	mel.co.w.pot	west	6.38504	-77.40251	Choco	Colombia	Heliconius	melpomene	vulcanus	M	24	JE.NN.novogene.18	28.28	NA
erato.melpomene	16N080	16N080	ERS12363766	NA	ERR9956601	PRJEB35570	Cocalito	potes	pot	mel.co.w.pot	west	6.38504	-77.40251	Choco	Colombia	Heliconius	melpomene	vulcanus	F	24	JE.NN.novogene.18	23.04	NA
erato.melpomene	16N091	16N091	ERS12363767	NA	ERR9956602	PRJEB35570	Potes 2	potes	pot	mel.co.w.pot	west	6.3495	-77.36697	Choco	Colombia	Heliconius	melpomene	vulcanus	M	39	JE.NN.novogene.18	27.32	NA
erato.melpomene	16N092	16N092	ERS4212632	SAMEA6447069	ERR3789737	PRJEB35570	Potes 2	potes	pot	mel.co.w.pot	west	6.3495	-77.36697	NA	Colombia	Heliconius	melpomene	vulcanus	F	39	BGI.round.4.19	9.28	NA
erato.melpomene	16N093	16N093	ERS12363768	NA	ERR9956603	PRJEB35570	Potes 2	potes	pot	mel.co.w.pot	west	6.3495	-77.36697	Choco	Colombia	Heliconius	melpomene	vulcanus	M	39	JE.NN.novogene.18	24.35	NA
erato.melpomene	16N094	16N094	ERS4212633	SAMEA6447070	ERR3789738	PRJEB35570	Potes 2	potes	pot	mel.co.w.pot	west	6.3495	-77.36697	NA	Colombia	Heliconius	melpomene	vulcanus	M	39	BGI.round.4.19	8.3	NA
melpomene.relatives	BC0406	BC0406	ERS977722	NA	ERR1143622	ERP009041	NA	NA	NA	NA	East	NA	NA	NA	NA	Heliconius	timareta	timareta	NA	NA	public	NA	NA
melpomene.relatives	BC0407	BC0407	ERS977724	NA	ERR1143624	ERP009041	NA	NA	NA	NA	East	NA	NA	NA	NA	Heliconius	timareta	timareta	NA	NA	public	NA	NA
erato.melpomene	BC0411_ena	NA	NA	NA	SRR4032053	NA	San Pedro de Arajuno, R�o Arajuno	jatun	jat	era.ec.e.jat	east	-1.09833	-77.58389	Napo	Ecuador	Heliconius	erato	lativitta	M	376	Van Belleghem et al. 2017 NatEcoEvo	34.22	NA
erato.melpomene	CAM002836	CAM002836	ERS4201831	SAMEA6435638	ERR3781087	PRJEB35570	Yasuni Research Station,	yasuni	yas	era.ec.e.yas	east	-0.6743	-76.3971	Orellana	Ecuador	Heliconius	erato	lativitta	M	230	BGI.round.2.17	7.89	NA
erato.melpomene	CAM002837	CAM002837	ERS4201832	SAMEA6435639	ERR3781088	PRJEB35570	Yasuni Research Station,	yasuni	yas	era.ec.e.yas	east	-0.6743	-76.3971	Orellana	Ecuador	Heliconius	erato	lativitta	M	230	BGI.round.2.17	4.18	NA
erato.relatives	CAM002846	CAM002846	ERS7262891	ERR6503402, ERR6503403	ERR6503402, ERR6503403	PRJEB35570	Piͱas, forest near tall shrine at Buenaventura Hacienda	NA	NA	NA	west	NA	NA	NA	Ecuador	Heliconius	clysonymus	hygiana	NA	NA	bgi3.high.alt.relatives	NA	NA
erato.relatives	CAM002847	CAM002847	ERS7262892	ERR6503404, ERR6503405	ERR6503404, ERR6503405	PRJEB35570	Piͱas, forest near tall shrine at Buenaventura Hacienda	NA	NA	NA	west	NA	NA	NA	Ecuador	Heliconius	clysonymus	hygiana	NA	NA	bgi3.high.alt.relatives	NA	NA
erato.melpomene	CAM002856_ena	CAM002856	ERS977691	SAMEA3670542	ERR1143591	NA	Alluriquin	alluriquin	all	mel.ec.w.all	west	-0.3197	-79.337	Pichincha	Ecuador	Heliconius	melpomene	cythera	M	300	Wallbank et al. 2016 PLOSBio	25.07	NA
erato.melpomene	CAM002857_ena	CAM002857	ERS977692	SAMEA3670543	ERR1143592	NA	Alluriquin	alluriquin	all	mel.ec.w.all	west	-0.3197	-79.337	Pichincha	Ecuador	Heliconius	melpomene	cythera	M	300	Wallbank et al. 2016 PLOSBio	9.49	NA
erato.melpomene	CAM002869	CAM002869	ERS4201833	SAMEA6435640	ERR3781089	PRJEB35570	Yasuni Research Station,	yasuni	yas	era.ec.e.yas	east	-0.6743	-76.3971	Orellana	Ecuador	Heliconius	erato	lativitta	M	230	BGI.round.2.17	3.52	NA
melpomene.relatives	CAM008521	CAM008521	ERS7262893	ERR6503406, ERR6503407	ERR6503406, ERR6503407	PRJEB35570	El Topo, Ba��os - Puyo road,	NA	NA	NA	East	NA	NA	NA	Ecuador	Heliconius	timareta	timareta	NA	1307	bgi3.high.alt.relatives	NA	16/02/2002
melpomene.relatives	CAM008522	CAM008522	ERS7262894	ERR6503408, ERR6503409	ERR6503408, ERR6503409	PRJEB35570	El Topo, Ba��os - Puyo road,	NA	NA	NA	East	NA	NA	NA	Ecuador	Heliconius	timareta	timareta	NA	1307	bgi3.high.alt.relatives	NA	17/02/2002
melpomene.relatives	CAM009178	CAM009178	ERS977723	NA	ERR3653539	PRJEB33224	NA	NA	NA	NA	East	NA	NA	NA	NA	Heliconius	timareta	timareta	NA	NA	NA	NA	13/12/2007
melpomene.relatives	CAM009223	CAM009223	ERS977721	NA	ERR1143621	PRJEB8011	NA	NA	NA	NA	East	NA	NA	NA	NA	Heliconius	timareta	timareta	NA	NA	NA	NA	14/12/2006
erato.melpomene	CAM011441	CAM011441	ERS4212693	SAMEA6447130	ERR3789812	PRJEB35570	San Raphael Falls, Baeza-Lago Agrio,	reventador	rev	era.ec.e.rev	east	-0.101823	-77.584438	Napo	Ecuador	Heliconius	erato	lativitta	M	1312	Novo.Ec.dec17	14.98	NA
melpomene.relatives	CAM016430	CAM016430	ERS12461599	NA	ERR9957366	PRJEB35570	El Capricho Km 5.7	NA	NA	NA	East	NA	NA	Napo	Ecuador	Heliconius	timareta	nov.	M	824	NA	NA	06/12/2009
melpomene.relatives	CAM016431	CAM016431	ERS12461600	NA	ERR9957367	PRJEB35570	El Capricho Km 5.7	NA	NA	NA	East	NA	NA	Napo	Ecuador	Heliconius	timareta	nov.	M	824	NA	NA	06/12/2009
erato.melpomene	CAM016550_ena	CAM016550	ERS977698	NA	ERR1143598	NA	Y de Misahuall�	jatun	jat	mel.ec.e.jat	east	-1.061383333	-77.66843333	Napo	Ecuador	Heliconius	melpomene	malleti	M	440	Wallbank et al. 2016 PLOSBio	27.16	08/12/2009
melpomene.relatives	CAM016597	CAM016597	ERS12461601	NA	ERR9957368, ERR9957369	PRJEB35570	Apuya Km2.7	NA	NA	NA	East	NA	NA	Napo	Ecuador	Heliconius	timareta	nov.	M	579	NA	NA	09/12/2009
melpomene.relatives	CAM016714	CAM016714	ERS7262895	ERR6503410, ERR6503411	ERR6503410, ERR6503411	PRJEB35570	El Topo, Ba��os - Puyo road,	NA	NA	NA	East	NA	NA	NA	Ecuador	Heliconius	timareta	timareta	NA	1307	bgi3.high.alt.relatives	NA	11/12/2009
melpomene.relatives	CAM016715	CAM016715	ERS3953979	SAMEA6153946	NA	PRJEB35570	El Topo, Ba��os - Puyo road,	NA	NA	NA	East	NA	NA	NA	Ecuador	Heliconius	timareta	timareta	NA	1307	bgi3.high.alt.relatives	NA	11/12/2009
melpomene.relatives	CAM016716	CAM016716	ERS3953978	SAMEA6153945	NA	PRJEB35570	El Topo, Ba��os - Puyo road,	NA	NA	NA	East	NA	NA	NA	Ecuador	Heliconius	timareta	timareta	NA	1307	bgi3.high.alt.relatives	NA	11/12/2009
melpomene.relatives	CAM016717	CAM016717	ERS7262896	ERR6503412, ERR6503413	ERR6503412, ERR6503413	PRJEB35570	El Topo, Ba��os - Puyo road,	NA	NA	NA	East	NA	NA	NA	Ecuador	Heliconius	timareta	timareta	NA	1307	bgi3.high.alt.relatives	NA	11/12/2009
melpomene.relatives	CAM016782	CAM016782	ERS12461602	NA	ERR9957370, ERR9957371	PRJEB35570	Km31 Comuna Cajabamba	NA	NA	NA	East	NA	NA	Pastaza (Province)	Ecuador	Heliconius	timareta	nov.	M	954	NA	NA	21/12/2009
melpomene.relatives	CAM016960	CAM016960	ERS12461603	NA	ERR9957372	PRJEB35570	Apuya Km2.7	NA	NA	NA	East	NA	NA	Napo	Ecuador	Heliconius	timareta	nov.	M	579	NA	NA	28/01/2010
erato.melpomene	CAM017162_ena	CAM017162	ERS977699	NA	ERR1143599	NA	Y de Misahuall�	jatun	jat	mel.ec.e.jat	east	-1.061383333	-77.66843333	Napo	Ecuador	Heliconius	melpomene	malleti	M	440	Wallbank et al. 2016 PLOSBio	32.46	23/02/2010
erato.melpomene	CAM020769	CAM020769	ERS4201834	SAMEA6435641	ERR3781090	PRJEB35570	Anangu Boca del Rio ECD OR	anangu	ana	era.ec.e.ana	east	-0.502982	-76.385212	Orellana	Ecuador	Heliconius	erato	lativitta	M	230	BGI.round.2.17	4.86	08/12/2005
erato.melpomene	CAM020796	CAM020796	ERS4201835	SAMEA6435642	ERR3781091	PRJEB35570	Anangu Boca del Rio ECD OR	anangu	ana	era.ec.e.ana	east	-0.502982	-76.385212	Orellana	Ecuador	Heliconius	erato	lativitta	M	230	BGI.round.2.17	5.01	09/12/2005
erato.melpomene	CAM020797	CAM020797	ERS4201836	SAMEA6435643	ERR3781092	PRJEB35570	Anangu Boca del Rio ECD OR	anangu	ana	era.ec.e.ana	east	-0.502982	-76.385212	Orellana	Ecuador	Heliconius	erato	lativitta	F	230	BGI.round.2.17	3.89	09/12/2005
erato.melpomene	CAM020798	CAM020798	ERS4201837	SAMEA6435644	ERR3781093	PRJEB35570	Anangu Boca del Rio ECD OR	anangu	ana	era.ec.e.ana	east	-0.502982	-76.385212	Orellana	Ecuador	Heliconius	erato	lativitta	M	230	BGI.round.2.17	5.58	09/12/2005
erato.melpomene	CAM020799	CAM020799	ERS4201838	SAMEA6435645	ERR3781094	PRJEB35570	Anangu Boca del Rio ECD OR	anangu	ana	era.ec.e.ana	east	-0.502982	-76.385212	Orellana	Ecuador	Heliconius	erato	lativitta	M	230	BGI.round.2.17	3.78	09/12/2005
erato.melpomene	CAM020800	CAM020800	ERS4212713	SAMEA6447150	ERR3789869	PRJEB35570	Anangu Boca del Rio ECD OR	anangu	ana	mel.ec.e.ana	east	-0.502982	-76.385212	Orellana	Ecuador	Heliconius	melpomene	malleti	F	220	BGI.round.3.18	7.08	09/12/2005
erato.melpomene	CAM020840	CAM020840	ERS4201839	SAMEA6435646	ERR3781095	PRJEB35570	Anangu Boca del Rio ECD OR	anangu	ana	era.ec.e.ana	east	-0.502982	-76.385212	Orellana	Ecuador	Heliconius	erato	lativitta	M	230	BGI.round.2.17	5.09	10/12/2005
erato.melpomene	CAM020843	CAM020843	ERS4212714	SAMEA6447151	ERR3789870	PRJEB35570	Anangu Boca del Rio ECD OR	anangu	ana	mel.ec.e.ana	east	-0.502982	-76.385212	Orellana	Ecuador	Heliconius	melpomene	malleti	F	220	BGI.round.3.18	7.57	11/12/2005
erato.melpomene	CAM020854	CAM020854	ERS4201840	SAMEA6435647	ERR3781096	PRJEB35570	Anangu Boca del Rio ECD OR	anangu	ana	era.ec.e.ana	east	-0.502982	-76.385212	Orellana	Ecuador	Heliconius	erato	lativitta	F	230	BGI.round.2.17	4.05	13/12/2005
erato.melpomene	CAM040015	CAM040015	ERS3935929	SAMEA6135647	ERR3773908	PRJEB35570	Campo Cana	campo	cam	era.co.e.cam	east	1.21286	-76.68748	Putumayo	Colombia	Heliconius	erato	dignus	M	1064	BGI.round.1.17	4.59	14/01/2016
erato.melpomene	CAM040016	CAM040016	ERS3935930	SAMEA6135648	ERR3773909	PRJEB35570	Campo Cana	campo	cam	era.co.e.cam	east	1.21286	-76.68748	Putumayo	Colombia	Heliconius	erato	dignus	M	1064	BGI.round.1.17	3.98	14/01/2016
erato.melpomene	CAM040017	CAM040017	ERS3935931	SAMEA6135649	ERR3773910	PRJEB35570	Campo Cana	campo	cam	era.co.e.cam	east	1.21286	-76.68748	Putumayo	Colombia	Heliconius	erato	dignus	M	1064	BGI.round.1.17	4.46	14/01/2016
erato.melpomene	CAM040018	CAM040018	ERS3935932	SAMEA6135650	ERR3773911	PRJEB35570	Campo Cana	campo	cam	era.co.e.cam	east	1.21286	-76.68748	Putumayo	Colombia	Heliconius	erato	dignus	M	1064	BGI.round.1.17	4.1	14/01/2016
erato.melpomene	CAM040019	CAM040019	ERS4212618	SAMEA6447055	ERR3789740	PRJEB35570	Pto Guzman	guzman	guz	mel.co.e.guz	east	0.95637	-76.40855	Putumayo	Colombia	Heliconius	melpomene	malleti	M	281	BGI.round.4.19	8.36	14/01/2016
erato.melpomene	CAM040020	CAM040020	ERS4212619	SAMEA6447056	ERR3789741	PRJEB35570	Pto Guzman	guzman	guz	mel.co.e.guz	east	0.95637	-76.40855	Putumayo	Colombia	Heliconius	melpomene	malleti	M	281	BGI.round.4.19	5.96	14/01/2016
erato.melpomene	CAM040021	CAM040021	ERS4212620	SAMEA6447057	ERR3789742	PRJEB35570	Pto Guzman	guzman	guz	mel.co.e.guz	east	0.95637	-76.40855	Putumayo	Colombia	Heliconius	melpomene	malleti	M	281	BGI.round.4.19	9.52	14/01/2016
erato.melpomene	CAM040022	CAM040022	ERS4212621	SAMEA6447058	ERR3789743,ERR3789744	PRJEB35570	Pto Guzman	guzman	guz	mel.co.e.guz	east	0.95637	-76.40855	Putumayo	Colombia	Heliconius	melpomene	malleti	M	281	BGI.round.4.19	1.16	14/01/2016
erato.melpomene	CAM040023	CAM040023	ERS4212622	SAMEA6447059	ERR3789745	PRJEB35570	Pto Guzman	guzman	guz	mel.co.e.guz	east	0.95637	-76.40855	Putumayo	Colombia	Heliconius	melpomene	malleti	M	281	BGI.round.4.19	10.78	14/01/2016
erato.melpomene	CAM040024	CAM040024	ERS3935933	SAMEA6135651	ERR3773912	PRJEB35570	Pto Guzman	guzman	guz	era.co.e.guz	east	0.95637	-76.40855	Putumayo	Colombia	Heliconius	erato	lativitta	M	281	BGI.round.1.17	4.06	14/01/2016
erato.melpomene	CAM040025	CAM040025	ERS4199151	SAMEA6432954	ERR3773913	PRJEB35570	Pto Guzman	guzman	guz	era.co.e.guz	east	0.95637	-76.40855	Putumayo	Colombia	Heliconius	erato	lativitta	M	281	BGI.round.1.17	5.22	14/01/2016
erato.melpomene	CAM040026	CAM040026	ERS4199157	SAMEA6432960	ERR3773914	PRJEB35570	Pto Guzman	guzman	guz	era.co.e.guz	east	0.95637	-76.40855	Putumayo	Colombia	Heliconius	erato	lativitta	M	281	BGI.round.1.17	5.46	14/01/2016
erato.melpomene	CAM040027	CAM040027	ERS4199158	SAMEA6432961	ERR3773915	PRJEB35570	Pto Guzman	guzman	guz	era.co.e.guz	east	0.95637	-76.40855	Putumayo	Colombia	Heliconius	erato	lativitta	F	281	BGI.round.1.17	4.46	14/01/2016
erato.melpomene	CAM040037	CAM040037	ERS4212601	SAMEA6447038	ERR3789747	PRJEB35570	Campo Cana 01	campo	cam	mel.co.e.cam	east	1.20624	-76.68113	Putumayo	Colombia	Heliconius	melpomene	bellula	M	953	BGI.round.4.19	9.11	15/01/2016
erato.melpomene	CAM040038	CAM040038	ERS3935933	SAMEA6135651	ERR3773916	PRJEB35570	Campo Cana 03	campo	cam	era.co.e.cam	east	1.20848	-76.68135	Putumayo	Colombia	Heliconius	erato	dignus	M	923	BGI.round.1.17	4.23	15/01/2016
erato.melpomene	CAM040039	CAM040039	ERS4199142	SAMEA6432945	ERR3773917	PRJEB35570	Campo Cana 11	campo	cam	era.co.e.cam	east	1.21757	-76.68879	Putumayo	Colombia	Heliconius	erato	dignus	M	1008	BGI.round.1.17	4.76	15/01/2016
erato.melpomene	CAM040040	CAM040040	ERS4201827	SAMEA6435634	ERR3781097	PRJEB35570	Campo Cana 07	campo	cam	mel.co.e.cam	east	1.21467	-76.68254	Putumayo	Colombia	Heliconius	melpomene	bellula	M	854	BGI.round.2.17	8.39	15/01/2016
erato.melpomene	CAM040041	CAM040041	ERS4201828	SAMEA6435635	ERR3781098	PRJEB35570	Campo Cana 06	campo	cam	mel.co.e.cam	east	1.21421	-76.68119	Putumayo	Colombia	Heliconius	melpomene	bellula	M	846	BGI.round.2.17	9.67	15/01/2016
erato.melpomene	CAM040042	CAM040042	ERS4201829	SAMEA6435636	ERR3781099	PRJEB35570	Campo Cana	campo	cam	era.co.e.cam	east	1.21286	-76.68748	Putumayo	Colombia	Heliconius	erato	dignus	M	1064	BGI.round.2.17	5.84	15/01/2016
erato.melpomene	CAM040043	CAM040043	ERS4212889	SAMEA6447326	ERR3790118 ERR3790119	PRJEB35570	Campo Cana 13	campo	cam	mel.co.e.cam	east	1.21851	-76.68473	Putumayo	Colombia	Heliconius	melpomene	bellula	M	905	Novo.col.aug17	23.76	15/01/2016
erato.melpomene	CAM040044	CAM040044	ERS4212602	SAMEA6447039	ERR3789748 ERR3789749	PRJEB35570	Campo Cana 12	campo	cam	mel.co.e.cam	east	1.21812	-76.68503	Putumayo	Colombia	Heliconius	melpomene	bellula	M	938	BGI.round.4.19	3.38	15/01/2016
erato.melpomene	CAM040048	CAM040048	ERS4212890	SAMEA6447327	ERR3790120 ERR3790121	PRJEB35570	Campo Cana	campo	cam	mel.co.e.cam	east	1.21286	-76.68748	Putumayo	Colombia	Heliconius	melpomene	bellula	M	1064	Novo.col.aug17	27.02	15/01/2016
erato.melpomene	CAM040049	CAM040049	ERS4212589	SAMEA6447026	ERR3790122	PRJEB35570	Campo Cana 09	campo	cam	mel.co.e.cam	east	1.21738	-76.68343	Putumayo	Colombia	Heliconius	melpomene	bellula	M	887	Novo.col.aug17	24.76	15/01/2016
erato.melpomene	CAM040050	CAM040050	ERS4212891	SAMEA6447328	ERR3790123	PRJEB35570	Campo Cana 09	campo	cam	mel.co.e.cam	east	1.21738	-76.68343	Putumayo	Colombia	Heliconius	melpomene	bellula	M	887	Novo.col.aug17	24.83	15/01/2016
erato.melpomene	CAM040058	CAM040058	ERS4212892	SAMEA6447329	ERR3790124 ERR3790125	PRJEB35570	Campo Cana Mauricio3	campo	cam	mel.co.e.cam	east	1.21314	-76.68354	Putumayo	Colombia	Heliconius	melpomene	bellula	M	987	Novo.col.aug17	27.86	15/01/2016
erato.melpomene	CAM040066	CAM040066	ERS4199148	SAMEA6432951	ERR3773918	PRJEB35570	Campo Cana	campo	cam	era.co.e.cam	east	1.21286	-76.68748	Putumayo	Colombia	Heliconius	erato	dignus	F	1064	BGI.round.1.17	5.18	15/01/2016
erato.melpomene	CAM040077	CAM040077	ERS4199143	SAMEA6432946	ERR3773919	PRJEB35570	Campo Cana Mauricio3	campo	cam	era.co.e.cam	east	1.21314	-76.68354	Putumayo	Colombia	Heliconius	erato	dignus	M	987	BGI.round.1.17	4.6	16/01/2016
erato.melpomene	CAM040078	CAM040078	ERS4201830	SAMEA6435637	ERR3781100	PRJEB35570	Campo Cana 04	campo	cam	era.co.e.cam	east	1.20931	-76.68172	Putumayo	Colombia	Heliconius	erato	dignus	M	885	BGI.round.2.17	7.21	16/01/2016
erato.melpomene	CAM040079	CAM040079	ERS4212604	SAMEA6447041	ERR3789752	PRJEB35570	Campo Cana 10	campo	cam	mel.co.e.cam	east	1.21694	-76.68541	Putumayo	Colombia	Heliconius	melpomene	bellula	M	1000	BGI.round.4.19	7.61	16/01/2016
erato.melpomene	CAM040081	CAM040081	ERS4212605	SAMEA6447042	ERR3789753	PRJEB35570	Campo Cana 10	campo	cam	mel.co.e.cam	east	1.21694	-76.68541	Putumayo	Colombia	Heliconius	melpomene	bellula	M	1000	BGI.round.4.19	8.51	16/01/2016
erato.melpomene	CAM040083	CAM040083	ERS4212606	SAMEA6447043	ERR3789754	PRJEB35570	Campo Cana 10	campo	cam	mel.co.e.cam	east	1.21694	-76.68541	Putumayo	Colombia	Heliconius	melpomene	bellula	F	1000	BGI.round.4.19	4.93	16/01/2016
erato.melpomene	CAM040084	CAM040084	ERS4212607	SAMEA6447044	ERR3789755	PRJEB35570	Campo Cana 10	campo	cam	mel.co.e.cam	east	1.21694	-76.68541	Putumayo	Colombia	Heliconius	melpomene	bellula	F	1000	BGI.round.4.19	8.78	16/01/2016
erato.melpomene	CAM040085	CAM040085	ERS4212608	SAMEA6447045	ERR3789756	PRJEB35570	Campo Cana 02	campo	cam	mel.co.e.cam	east	1.20687	-76.68103	Putumayo	Colombia	Heliconius	melpomene	bellula	M	950	BGI.round.4.19	3.15	16/01/2016
erato.melpomene	CAM040087	CAM040087	ERS4212609	SAMEA6447046	ERR3789757	PRJEB35570	Campo Cana 10	campo	cam	mel.co.e.cam	east	1.21694	-76.68541	Putumayo	Colombia	Heliconius	melpomene	bellula	M	1000	BGI.round.4.19	8.03	16/01/2016
erato.melpomene	CAM040088	CAM040088	ERS4212610	SAMEA6447047	ERR3789758	PRJEB35570	Campo Cana 10	campo	cam	mel.co.e.cam	east	1.21694	-76.68541	Putumayo	Colombia	Heliconius	melpomene	bellula	M	1000	BGI.round.4.19	10.43	16/01/2016
erato.melpomene	CAM040101	CAM040101	ERS4199144	SAMEA6432947	ERR3773920	PRJEB35570	Mocoa-Subundoy site 4	mocoa	moc	era.co.e.moc	east	1.08042	-76.71533	Putumayo	Colombia	Heliconius	erato	dignus	M	1258	BGI.round.1.17	4.42	17/01/2017
erato.melpomene	CAM040102	CAM040102	ERS4199145	SAMEA6432948	ERR3773921	PRJEB35570	Mocoa-Subundoy site 5	mocoa	moc	era.co.e.moc	east	1.07793	-76.71753	Putumayo	Colombia	Heliconius	erato	dignus	F	1211	BGI.round.1.17	3.74	17/01/2017
erato.melpomene	CAM040103	CAM040103	ERS4199149	SAMEA6432952	ERR3773922	PRJEB35570	Mocoa-Subundoy site 5	mocoa	moc	era.co.e.moc	east	1.07793	-76.71753	Putumayo	Colombia	Heliconius	erato	dignus	F	1211	BGI.round.1.17	5.61	17/01/2017
erato.melpomene	CAM040105	CAM040105	ERS4199146	SAMEA6432949	ERR3773923	PRJEB35570	Mocoa-Subundoy site 4	mocoa	moc	era.co.e.moc	east	1.08042	-76.71533	Putumayo	Colombia	Heliconius	erato	dignus	F	1258	BGI.round.1.17	4.98	17/01/2017
erato.melpomene	CAM040106	CAM040106	ERS4212893	SAMEA6447330	ERR3790126	PRJEB35570	Mocoa-Subundoy site 4	mocoa	moc	era.co.e.moc	east	1.08042	-76.71533	Putumayo	Colombia	Heliconius	erato	dignus	F	1258	Novo.col.aug17	18.35	17/01/2017
erato.melpomene	CAM040108	CAM040108	ERS4199147	SAMEA6432950	ERR3773924	PRJEB35570	Mocoa-Subundoy site 5	mocoa	moc	era.co.e.moc	east	1.07793	-76.71753	Putumayo	Colombia	Heliconius	erato	dignus	M	1211	BGI.round.1.17	4.9	17/01/2017
erato.melpomene	CAM040111	CAM040111	ERS4212895	SAMEA6447333	ERR3790127	PRJEB35570	Campo Cana Mauricio1	campo	cam	era.co.e.cam	east	1.21286	-76.68748	Putumayo	Colombia	Heliconius	erato	dignus	M	1064	Novo.col.aug17	19.68	17/01/2017
erato.melpomene	CAM040112	CAM040112	ERS4212896	SAMEA6447334	ERR3790128	PRJEB35570	Campo Cana Mauricio2	campo	cam	era.co.e.cam	east	1.21412	-76.68982	Putumayo	Colombia	Heliconius	erato	dignus	M	1089	Novo.col.aug17	18.45	17/01/2017
erato.melpomene	CAM040113	CAM040113	ERS4212581	SAMEA6447018	ERR3790129	PRJEB35570	Campo Cana Mauricio2	campo	cam	era.co.e.cam	east	1.21412	-76.68982	Putumayo	Colombia	Heliconius	erato	dignus	M	1089	Novo.col.aug17	20.68	17/01/2017
erato.melpomene	CAM040114	CAM040114	ERS4212897	SAMEA6447335	ERR3790130	PRJEB35570	Campo Cana Mauricio2	campo	cam	era.co.e.cam	east	1.21412	-76.68982	Putumayo	Colombia	Heliconius	erato	dignus	M	1089	Novo.col.aug17	17.38	17/01/2017
erato.melpomene	CAM040118	CAM040118	ERS4212611	SAMEA6447048	ERR3789760	PRJEB35570	Campo Cana Mauricio3	campo	cam	mel.co.e.cam	east	1.21314	-76.68354	Putumayo	Colombia	Heliconius	melpomene	bellula	F	987	BGI.round.4.19	10.51	17/01/2017
erato.melpomene	CAM040119	CAM040119	ERS4199159	SAMEA6432962	ERR3773925	PRJEB35570	Finca el Escondite	escondite	esc	era.co.e.esc	east	0.79536	-76.58573	Putumayo	Colombia	Heliconius	erato	lativitta	M	309	BGI.round.1.17	5.37	18/01/2017
erato.melpomene	CAM040120	CAM040120	ERS4199154	SAMEA6432957	ERR3773926	PRJEB35570	Finca el Escondite	escondite	esc	era.co.e.esc	east	0.79536	-76.58573	Putumayo	Colombia	Heliconius	erato	lativitta	M	309	BGI.round.1.17	5.1	18/01/2017
erato.melpomene	CAM040121	CAM040121	ERS4201841	SAMEA6435648	ERR3781101	PRJEB35570	Finca el Escondite	escondite	esc	era.co.e.esc	east	0.79536	-76.58573	Putumayo	Colombia	Heliconius	erato	lativitta	M	309	BGI.round.2.17	8.79	18/01/2017
erato.melpomene	CAM040122	CAM040122	ERS4199155	SAMEA6432958	ERR3773927	PRJEB35570	Finca el Escondite	escondite	esc	era.co.e.esc	east	0.79536	-76.58573	Putumayo	Colombia	Heliconius	erato	lativitta	M	309	BGI.round.1.17	5.74	18/01/2017
erato.melpomene	CAM040123	CAM040123	ERS4199160	SAMEA6432963	ERR3773928	PRJEB35570	Finca el Escondite	escondite	esc	era.co.e.esc	east	0.79536	-76.58573	Putumayo	Colombia	Heliconius	erato	lativitta	M	309	BGI.round.1.17	5.08	18/01/2017
erato.melpomene	CAM040124	CAM040124	ERS4199161	SAMEA6432964	ERR3773929	PRJEB35570	Finca el Escondite	escondite	esc	era.co.e.esc	east	0.79536	-76.58573	Putumayo	Colombia	Heliconius	erato	lativitta	M	309	BGI.round.1.17	5.44	18/01/2017
erato.melpomene	CAM040125	CAM040125	ERS4201842	SAMEA6435649	ERR3781102	PRJEB35570	Finca el Escondite	escondite	esc	era.co.e.esc	east	0.79536	-76.58573	Putumayo	Colombia	Heliconius	erato	lativitta	M	309	BGI.round.2.17	5.56	18/01/2017
erato.melpomene	CAM040127	CAM040127	ERS4199156	SAMEA6432959	ERR3773930, ERR3781103	PRJEB35570	Finca el Escondite	escondite	esc	era.co.e.esc	east	0.79536	-76.58573	Putumayo	Colombia	Heliconius	erato	lativitta	M	309	BGI.round.1.17	2.17	18/01/2017
erato.melpomene	CAM040128	CAM040128	ERS4201843	SAMEA6435650	ERR3781104	PRJEB35570	Finca el Escondite	escondite	esc	era.co.e.esc	east	0.79536	-76.58573	Putumayo	Colombia	Heliconius	erato	lativitta	M	309	BGI.round.2.17	5.75	18/01/2017
erato.melpomene	CAM040129	CAM040129	ERS4212623	SAMEA6447060	ERR3789761	PRJEB35570	Finca el Escondite	escondite	esc	mel.co.e.esc	east	0.79536	-76.58573	Putumayo	Colombia	Heliconius	melpomene	malleti	M	309	BGI.round.4.19	8.95	18/01/2017
erato.melpomene	CAM040130	CAM040130	ERS4201844	SAMEA6435651	ERR3781105	PRJEB35570	Finca el Escondite	escondite	esc	era.co.e.esc	east	0.79536	-76.58573	Putumayo	Colombia	Heliconius	erato	lativitta	M	309	BGI.round.2.17	6.21	18/01/2017
erato.melpomene	CAM040131	CAM040131	ERS4201845	SAMEA6435652	ERR3781106	PRJEB35570	Finca el Escondite	escondite	esc	era.co.e.esc	east	0.79536	-76.58573	Putumayo	Colombia	Heliconius	erato	lativitta	M	309	BGI.round.2.17	4.48	18/01/2017
erato.melpomene	CAM040133	CAM040133	ERS4212898	SAMEA6447336	ERR3790131	PRJEB35570	Finca el Escondite	escondite	esc	era.co.e.esc	east	0.79536	-76.58573	Putumayo	Colombia	Heliconius	erato	lativitta	M	309	Novo.col.aug17	19.34	18/01/2017
erato.melpomene	CAM040134	CAM040134	ERS4201846	SAMEA6435653	ERR3781107	PRJEB35570	Finca el Escondite	escondite	esc	era.co.e.esc	east	0.79536	-76.58573	Putumayo	Colombia	Heliconius	erato	lativitta	M	309	BGI.round.2.17	5.86	18/01/2017
erato.melpomene	CAM040135	CAM040135	ERS4201847	SAMEA6435654	ERR3781108	PRJEB35570	Finca el Escondite	escondite	esc	era.co.e.esc	east	0.79536	-76.58573	Putumayo	Colombia	Heliconius	erato	lativitta	M	309	BGI.round.2.17	4.56	18/01/2017
erato.melpomene	CAM040136	CAM040136	ERS4199152	SAMEA6432955	ERR3773931	PRJEB35570	Finca el Escondite	escondite	esc	era.co.e.esc	east	0.79536	-76.58573	Putumayo	Colombia	Heliconius	erato	lativitta	F	309	BGI.round.1.17	5.57	18/01/2017
erato.melpomene	CAM040138	CAM040138	ERS4201848	SAMEA6435655	ERR3781109	PRJEB35570	Finca el Escondite	escondite	esc	era.co.e.esc	east	0.79536	-76.58573	Putumayo	Colombia	Heliconius	erato	lativitta	M	309	BGI.round.2.17	5.74	18/01/2017
erato.melpomene	CAM040139	CAM040139	ERS4212899	SAMEA6447337	ERR3790132	PRJEB35570	Finca el Escondite	escondite	esc	era.co.e.esc	east	0.79536	-76.58573	Putumayo	Colombia	Heliconius	erato	lativitta	M	309	Novo.col.aug17	18.57	18/01/2017
erato.melpomene	CAM040140	CAM040140	ERS4201849	SAMEA6435656	ERR3781110	PRJEB35570	Finca el Escondite	escondite	esc	era.co.e.esc	east	0.79536	-76.58573	Putumayo	Colombia	Heliconius	erato	lativitta	F	309	BGI.round.2.17	5.34	18/01/2017
erato.melpomene	CAM040149	CAM040149	ERS4212624	SAMEA6447061	ERR3789762	PRJEB35570	Pto Guzman	guzman	guz	mel.co.e.guz	east	0.95637	-76.40855	Putumayo	Colombia	Heliconius	melpomene	malleti	M	281	BGI.round.4.19	5.51	19/01/2017
erato.melpomene	CAM040150	CAM040150	ERS4212625	SAMEA6447062	ERR3789763	PRJEB35570	Pto Guzman	guzman	guz	mel.co.e.guz	east	0.95637	-76.40855	Putumayo	Colombia	Heliconius	melpomene	malleti	M	281	BGI.round.4.19	7.8	19/01/2017
erato.melpomene	CAM040152	CAM040152	ERS4201850	SAMEA6435657	ERR3781111	PRJEB35570	Pto Guzman	guzman	guz	era.co.e.guz	east	0.95637	-76.40855	Putumayo	Colombia	Heliconius	erato	lativitta	M	281	BGI.round.2.17	5.16	19/01/2017
erato.melpomene	CAM040154	CAM040154	ERS4201851	SAMEA6435658	ERR3781112	PRJEB35570	Pto Guzman	guzman	guz	era.co.e.guz	east	0.95637	-76.40855	Putumayo	Colombia	Heliconius	erato	lativitta	F	281	BGI.round.2.17	5.16	19/01/2017
erato.melpomene	CAM040157	CAM040157	ERS4199153	SAMEA6432956	ERR3773932	PRJEB35570	Pto Guzman	guzman	guz	era.co.e.guz	east	0.95637	-76.40855	Putumayo	Colombia	Heliconius	erato	lativitta	F	281	BGI.round.1.17	4.1	19/01/2017
erato.melpomene	CAM040158	CAM040158	ERS4212900	SAMEA6447338	ERR3790133	PRJEB35570	Pto Guzman	guzman	guz	era.co.e.guz	east	0.95637	-76.40855	Putumayo	Colombia	Heliconius	erato	lativitta	M	281	Novo.col.aug17	16.89	19/01/2017
erato.melpomene	CAM040160	CAM040160	ERS4212584	SAMEA6447021	ERR3790134	PRJEB35570	Pto Guzman	guzman	guz	era.co.e.guz	east	0.95637	-76.40855	Putumayo	Colombia	Heliconius	erato	lativitta	M	281	Novo.col.aug17	17.09	19/01/2017
erato.melpomene	CAM040162	CAM040162	ERS4212901	SAMEA6447339	ERR3790135	PRJEB35570	Pto Guzman	guzman	guz	era.co.e.guz	east	0.95637	-76.40855	Putumayo	Colombia	Heliconius	erato	lativitta	M	281	Novo.col.aug17	16.32	19/01/2017
erato.melpomene	CAM040170	CAM040170	ERS4201853	SAMEA6435660	ERR3781114	PRJEB35570	Pto Guzman	guzman	guz	era.co.e.guz	east	0.95637	-76.40855	Putumayo	Colombia	Heliconius	erato	lativitta	M	281	BGI.round.2.17	6.09	19/01/2017
erato.melpomene	CAM040171	CAM040171	ERS4212770	SAMEA6447207	ERR3789871	PRJEB35570	Puni Bocana, trail	jatun	jat	mel.ec.e.jat	east	-1.11568	-77.62902	NA	Ecuador	Heliconius	melpomene	malleti	F	441	BGI.round.3.18	6.82	NA
erato.melpomene	CAM040173	CAM040173	ERS4201854	SAMEA6435661	ERR3781115	PRJEB35570	Puni Bocana, trail	jatun	jat	era.ec.e.jat	east	-1.11568	-77.62902	Napo	Ecuador	Heliconius	erato	lativitta	M	441	BGI.round.2.17	4.81	NA
erato.melpomene	CAM040174	CAM040174	ERS4201855	SAMEA6435662	ERR3781116	PRJEB35570	Puni Bocana, trail	jatun	jat	era.ec.e.jat	east	-1.11568	-77.62902	Napo	Ecuador	Heliconius	erato	lativitta	F	441	BGI.round.2.17	5.33	22/01/2017
erato.melpomene	CAM040180	CAM040180	ERS4212772	SAMEA6447209	ERR3789872	PRJEB35570	Puni Bocana, lodge	jatun	jat	mel.ec.e.jat	east	-1.10884	-77.63588	NA	Ecuador	Heliconius	melpomene	malleti	M	391	BGI.round.3.18	6.73	22/01/2017
erato.melpomene	CAM040181	CAM040181	ERS4212781	SAMEA6447218	ERR3789873	PRJEB35570	Puni Bocana, lodge	jatun	jat	mel.ec.e.jat	east	-1.10884	-77.63588	NA	Ecuador	Heliconius	melpomene	malleti	M	391	BGI.round.3.18	3.55	22/01/2017
erato.melpomene	CAM040183	CAM040183	ERS4212722	SAMEA6447159	ERR3789874	PRJEB35570	San Pedro de Arajuno, trail	jatun	jat	mel.ec.e.jat	east	-1.09759	-77.5893	NA	Ecuador	Heliconius	melpomene	malleti	M	392	BGI.round.3.18	8.19	23/01/2017
erato.melpomene	CAM040184	CAM040184	ERS4212694	SAMEA6447131	ERR3789813	PRJEB35570	San Pedro de Arajuno, trail	jatun	jat	era.ec.e.jat	east	-1.09759	-77.5893	Napo	Ecuador	Heliconius	erato	lativitta	M	392	Novo.Ec.dec17	16.92	23/01/2017
erato.melpomene	CAM040185	CAM040185	ERS4201856	SAMEA6435663	ERR3781117	PRJEB35570	San Pedro de Arajuno, trail	jatun	jat	era.ec.e.jat	east	-1.09759	-77.5893	Napo	Ecuador	Heliconius	erato	lativitta	M	392	BGI.round.2.17	4.48	23/01/2017
erato.melpomene	CAM040186	CAM040186	ERS4201857	SAMEA6435664	ERR3781118	PRJEB35570	San Pedro de Arajuno, trail	jatun	jat	era.ec.e.jat	east	-1.09759	-77.5893	Napo	Ecuador	Heliconius	erato	lativitta	M	392	BGI.round.2.17	4.84	23/01/2017
erato.melpomene	CAM040187	CAM040187	ERS4201858	SAMEA6435665	ERR3781119	PRJEB35570	San Pedro de Arajuno, trail	jatun	jat	era.ec.e.jat	east	-1.09759	-77.5893	Napo	Ecuador	Heliconius	erato	lativitta	F	392	BGI.round.2.17	5.17	23/01/2017
erato.melpomene	CAM040190	CAM040190	ERS4212766	SAMEA6447203	ERR3789875	PRJEB35570	San Pedro de Arajuno, trail	jatun	jat	mel.ec.e.jat	east	-1.09759	-77.5893	NA	Ecuador	Heliconius	melpomene	malleti	M	392	BGI.round.3.18	7.43	23/01/2017
erato.melpomene	CAM040192	CAM040192	ERS4212721	SAMEA6447158	ERR3789876	PRJEB35570	San Pedro de Arajuno, trail	jatun	jat	mel.ec.e.jat	east	-1.09759	-77.5893	NA	Ecuador	Heliconius	melpomene	malleti	M	392	BGI.round.3.18	8.83	23/01/2017
erato.melpomene	CAM040197	CAM040197	ERS4212715	SAMEA6447152	ERR3789877	PRJEB35570	Jardin Aleman, Misahualli	jatun	jat	mel.ec.e.jat	east	-1.01035	-77.67089	NA	Ecuador	Heliconius	melpomene	malleti	M	420	BGI.round.3.18	6.92	23/01/2017
erato.melpomene	CAM040198	CAM040198	ERS4212717	SAMEA6447154	ERR3789878	PRJEB35570	Jardin Aleman, Misahualli	jatun	jat	mel.ec.e.jat	east	-1.01035	-77.67089	NA	Ecuador	Heliconius	melpomene	malleti	M	420	BGI.round.3.18	4.94	23/01/2017
erato.melpomene	CAM040217	CAM040217	ERS4201859	SAMEA6435666	ERR3781120	PRJEB35570	Jatun Satcha, jardin botanico	jatun	jat	era.ec.e.jat	east	-1.06713	-77.62864	Napo	Ecuador	Heliconius	erato	lativitta	M	410	BGI.round.2.17	5.95	26/01/2017
erato.melpomene	CAM040218	CAM040218	ERS4201860	SAMEA6435667	ERR3781121	PRJEB35570	Jatun Satcha, jardin botanico	jatun	jat	era.ec.e.jat	east	-1.06713	-77.62864	Napo	Ecuador	Heliconius	erato	lativitta	M	410	BGI.round.2.17	4.09	26/01/2017
erato.melpomene	CAM040222	CAM040222	ERS4212723	SAMEA6447160	ERR3789879	PRJEB35570	Jatun Satcha, jardin botanico	jatun	jat	mel.ec.e.jat	east	-1.06713	-77.62864	NA	Ecuador	Heliconius	melpomene	malleti	M	410	BGI.round.3.18	7.62	27/01/2017
erato.relatives	CAM040223	CAM040223	ERS7262897	ERR6503414, ERR6503415	ERR6503414, ERR6503415	PRJEB35570	Mina Negra	NA	NA	NA	east	NA	NA	NA	Ecuador	Heliconius	clysonymus	clysonymus	NA	1282	bgi3.high.alt.relatives	NA	27/01/2017
erato.melpomene	CAM040227	CAM040227	ERS4212695	SAMEA6447132	ERR3789814	PRJEB35570	Reserva Narupa, bridge	narupa	nar	era.ec.e.nar	east	-0.6838	-77.73973	Napo	Ecuador	Heliconius	erato	lativitta	M	1120	Novo.Ec.dec17	15.89	28/01/2017
erato.melpomene	CAM040228	CAM040228	ERS4201861	SAMEA6435668	ERR3781122	PRJEB35570	Reserva Narupa, bridge	narupa	nar	era.ec.e.nar	east	-0.6838	-77.73973	Napo	Ecuador	Heliconius	erato	lativitta	F	1120	BGI.round.2.17	2.49	28/01/2017
erato.melpomene	CAM040230	CAM040230	ERS4201862	SAMEA6435669	ERR3781123	PRJEB35570	Reserva Narupa, bridge	narupa	nar	era.ec.e.nar	east	-0.6838	-77.73973	Napo	Ecuador	Heliconius	erato	lativitta	F	1120	BGI.round.2.17	2.93	28/01/2017
erato.melpomene	CAM040232	CAM040232	ERS4212696	SAMEA6447133	ERR3789815	PRJEB35570	Reserva Narupa, bridge	narupa	nar	era.ec.e.nar	east	-0.6838	-77.73973	Napo	Ecuador	Heliconius	erato	lativitta	M	1120	Novo.Ec.dec17	16.83	28/01/2017
erato.melpomene	CAM040233	CAM040233	ERS4201863	SAMEA6435670	ERR3781124	PRJEB35570	Finca Narupa	narupa	nar	era.ec.e.nar	east	-0.73017	-77.77367	Napo	Ecuador	Heliconius	erato	lativitta	F	1210	BGI.round.2.17	1.63	28/01/2017
erato.melpomene	CAM040236	CAM040236	ERS4201864	SAMEA6435671	ERR3781125	PRJEB35570	Finca Narupa	narupa	nar	era.ec.e.nar	east	-0.73017	-77.77367	Napo	Ecuador	Heliconius	erato	lativitta	F	1210	BGI.round.2.17	5.33	29/01/2017
erato.melpomene	CAM040237	CAM040237	ERS4212725	SAMEA6447162	ERR3789881	PRJEB35570	Finca Narupa, bridge	narupa	nar	mel.ec.e.nar	east	-0.72516	-77.76736	NA	Ecuador	Heliconius	melpomene	malleti	F	1150	BGI.round.3.18	2.71	29/01/2017
erato.melpomene	CAM040239	CAM040239	ERS4201865	SAMEA6435672	ERR3781126	PRJEB35570	Finca Narupa, bridge	narupa	nar	era.ec.e.nar	east	-0.72516	-77.76736	Napo	Ecuador	Heliconius	erato	lativitta	M	1150	BGI.round.2.17	4.67	29/01/2017
erato.melpomene	CAM040241	CAM040241	ERS4201866	SAMEA6435673	ERR3781127	PRJEB35570	Finca Narupa, bridge	narupa	nar	era.ec.e.nar	east	-0.72516	-77.76736	Napo	Ecuador	Heliconius	erato	lativitta	M	1150	BGI.round.2.17	4.3	29/01/2017
erato.melpomene	CAM040245	CAM040245	ERS4212764	SAMEA6447201	ERR3789920	PRJEB35570	Km 119 Baeza - Lago Agrio	baeza.lagoagrio	bae	mel.ec.e.bae	east	-0.178	-77.68167	NA	Ecuador	Heliconius	melpomene	malleti	M	1278	BGI.round.3.18	6.84	30/01/2017
erato.relatives	CAM040247	CAM040247	ERS7262898	ERR6503416, ERR6503417	ERR6503416, ERR6503417	PRJEB35570	Km 119 Baeza - Lago Agrio	NA	NA	NA	east	NA	NA	NA	Ecuador	Heliconius	clysonymus	clysonymus	NA	1278	bgi3.high.alt.relatives	NA	30/01/2017
erato.melpomene	CAM040253	CAM040253	ERS4212790	SAMEA6447227	ERR3789946	PRJEB35570	Km 119 Baeza - Lago Agrio	baeza.lagoagrio	bae	mel.ec.e.bae	east	-0.178	-77.68167	NA	Ecuador	Heliconius	melpomene	malleti	M	1278	BGI.round.3.18	5.42	30/01/2017
erato.relatives	CAM040270	CAM040270	ERS7262899	ERR6503418, ERR6503419	ERR6503418, ERR6503419	PRJEB35570	Km 119 Baeza - Lago Agrio	NA	NA	NA	east	NA	NA	NA	Ecuador	Heliconius	clysonymus	clysonymus	NA	1278	bgi3.high.alt.relatives	NA	30/01/2017
erato.relatives	CAM040271	CAM040271	ERS7262900	ERR6503420, ERR6503421	ERR6503420, ERR6503421	PRJEB35570	Km 119 Baeza - Lago Agrio	NA	NA	NA	east	NA	NA	NA	Ecuador	Heliconius	clysonymus	clysonymus	NA	1278	bgi3.high.alt.relatives	NA	30/01/2017
erato.relatives	CAM040274	CAM040274	ERS7262901	ERR6503422, ERR6503423	ERR6503422, ERR6503423	PRJEB35570	Km 119 Baeza - Lago Agrio	NA	NA	NA	east	NA	NA	NA	Ecuador	Heliconius	clysonymus	clysonymus	NA	1278	bgi3.high.alt.relatives	NA	30/01/2017
erato.relatives	CAM040276	CAM040276	ERS7262902	ERR6503424, ERR6503425	ERR6503424, ERR6503425	PRJEB35570	Km 119 Baeza - Lago Agrio	NA	NA	NA	east	NA	NA	NA	Ecuador	Heliconius	telesiphe	sotericus	NA	1278	bgi3.high.alt.relatives	NA	30/01/2017
erato.melpomene	CAM040281	CAM040281	ERS4212801	SAMEA6447238	ERR3789957	PRJEB35570	Baeza - Lago Agrio, Rio Salado	baeza.lagoagrio	bae	mel.ec.e.bae	east	-0.19402	-77.70073	NA	Ecuador	Heliconius	melpomene	malleti	M	1381	BGI.round.3.18	3.03	30/01/2017
erato.melpomene	CAM040282	CAM040282	ERS4212627	SAMEA6447064	ERR3789764	PRJEB35570	Baeza - Lago Agrio, Rio Salado	baeza.lagoagrio	bae	mel.ec.e.bae	east	-0.19402	-77.70073	Napo	Ecuador	Heliconius	melpomene	malleti	F	1381	BGI.round.4.19	9.11	30/01/2017
erato.melpomene	CAM040283	CAM040283	ERS4212789	SAMEA6447226	ERR3789945	PRJEB35570	Baeza - Lago Agrio, Rio Salado	baeza.lagoagrio	bae	mel.ec.e.bae	east	-0.19402	-77.70073	NA	Ecuador	Heliconius	melpomene	malleti	M	1381	BGI.round.3.18	6.01	30/01/2017
erato.melpomene	CAM040284	CAM040284	ERS4212724	SAMEA6447161	ERR3789880	PRJEB35570	Baeza - Lago Agrio, Rio Salado	baeza.lagoagrio	bae	mel.ec.e.bae	east	-0.19402	-77.70073	NA	Ecuador	Heliconius	melpomene	malleti	M	1381	BGI.round.3.18	3.21	30/01/2017
erato.melpomene	CAM040286	CAM040286	ERS4212779	SAMEA6447216	ERR3789935	PRJEB35570	Baeza - Lago Agrio, Rio Salado	baeza.lagoagrio	bae	mel.ec.e.bae	east	-0.19402	-77.70073	NA	Ecuador	Heliconius	melpomene	malleti	M	1381	BGI.round.3.18	6.63	30/01/2017
erato.melpomene	CAM040287	CAM040287	ERS4212626	SAMEA6447063	ERR3789765	PRJEB35570	Baeza - Lago Agrio, Rio Salado	baeza.lagoagrio	bae	mel.ec.e.bae	east	-0.19402	-77.70073	Napo	Ecuador	Heliconius	melpomene	malleti	M	1381	BGI.round.4.19	6.6	30/01/2017
erato.melpomene	CAM040288	CAM040288	ERS4212629	SAMEA6447066	ERR3789766	PRJEB35570	Baeza - Lago Agrio, Rio Salado	baeza.lagoagrio	bae	mel.ec.e.bae	east	-0.19402	-77.70073	Napo	Ecuador	Heliconius	melpomene	malleti	M	1381	BGI.round.4.19	5.05	30/01/2017
erato.melpomene	CAM040289	CAM040289	ERS4212628	SAMEA6447065	ERR3789767	PRJEB35570	Baeza - Lago Agrio, Rio Salado	baeza.lagoagrio	bae	mel.ec.e.bae	east	-0.19402	-77.70073	Napo	Ecuador	Heliconius	melpomene	malleti	M	1381	BGI.round.4.19	6	30/01/2017
erato.relatives	CAM040299	CAM040299	ERS7262903	ERR6503426, ERR6503427	ERR6503426, ERR6503427	PRJEB35570	Baeza - Lago Agrio, Rio Salado	NA	NA	NA	east	NA	NA	NA	Ecuador	Heliconius	clysonymus	clysonymus	NA	1381	bgi3.high.alt.relatives	NA	30/01/2017
erato.relatives	CAM040300	CAM040300	ERS7262904	ERR6503428, ERR6503429	ERR6503428, ERR6503429	PRJEB35570	Baeza - Lago Agrio, Rio Salado	NA	NA	NA	east	NA	NA	NA	Ecuador	Heliconius	clysonymus	clysonymus	NA	1381	bgi3.high.alt.relatives	NA	30/01/2017
erato.relatives	CAM040301	CAM040301	ERS7262905	ERR6503430, ERR6503431	ERR6503430, ERR6503431	PRJEB35570	Baeza - Lago Agrio, Rio Salado	NA	NA	NA	east	NA	NA	NA	Ecuador	Heliconius	clysonymus	clysonymus	NA	1381	bgi3.high.alt.relatives	NA	30/01/2017
erato.relatives	CAM040320	CAM040320	ERS7262906	ERR6503432, ERR6503433	ERR6503432, ERR6503433	PRJEB35570	Yanayacu Research Station	NA	NA	NA	east	NA	NA	NA	Ecuador	Heliconius	telesiphe	sotericus	NA	2100	bgi3.high.alt.relatives	NA	31/01/2017
erato.melpomene	CAM040321	CAM040321	ERS4199169	SAMEA6432972	ERR3773933	PRJEB35570	Casa Amarilla, Mindo	mindo	min	era.ec.w.min	west	-0.05237	-78.766	Pichincha	Ecuador	Heliconius	erato	cyrbia	M	1368	BGI.round.1.17	7.57	01/02/2017
erato.relatives	CAM040323	CAM040323	ERS7262907	ERR6503434, ERR6503435	ERR6503434, ERR6503435	PRJEB35570	Mashpi Road, P19	NA	NA	NA	west	NA	NA	NA	Ecuador	Heliconius	clysonymus	clysonymus	NA	1183	bgi3.high.alt.relatives	NA	03/02/2017
erato.melpomene	CAM040354	CAM040354	ERS4199176	SAMEA6432979	ERR3773934	PRJEB35570	El Tortugo, P25	tortugo	tor	era.ec.w.tor	west	0.20773	-78.94691	Pichincha	Ecuador	Heliconius	erato	cyrbia	M	470	BGI.round.1.17	7.77	04/02/2017
erato.melpomene	CAM040355	CAM040355	ERS4199185	SAMEA6432988	ERR3773935	PRJEB35570	El Tortugo, P25	tortugo	tor	era.ec.w.tor	west	0.20773	-78.94691	Pichincha	Ecuador	Heliconius	erato	cyrbia	M	470	BGI.round.1.17	5.75	04/02/2017
erato.melpomene	CAM040356	CAM040356	ERS4201779	SAMEA6435586	ERR3781128	PRJEB35570	El Tortugo, P25	tortugo	tor	era.ec.w.tor	west	0.20773	-78.94691	Pichincha	Ecuador	Heliconius	erato	cyrbia	M	470	BGI.round.2.17	3.88	04/02/2017
erato.melpomene	CAM040357	CAM040357	ERS4201780	SAMEA6435587	ERR3781129	PRJEB35570	El Tortugo, P25	tortugo	tor	era.ec.w.tor	west	0.20773	-78.94691	Pichincha	Ecuador	Heliconius	erato	cyrbia	M	470	BGI.round.2.17	4.5	04/02/2017
erato.melpomene	CAM040358	CAM040358	ERS4201781	SAMEA6435588	ERR3781130	PRJEB35570	El Tortugo, P25	tortugo	tor	era.ec.w.tor	west	0.20773	-78.94691	Pichincha	Ecuador	Heliconius	erato	cyrbia	M	470	BGI.round.2.17	4.66	04/02/2017
erato.melpomene	CAM040361	CAM040361	ERS4199162	SAMEA6432965	ERR3773936	PRJEB35570	Casa Amarilla, Mindo	mindo	min	era.ec.w.min	west	-0.05237	-78.766	Pichincha	Ecuador	Heliconius	erato	cyrbia	F	1368	BGI.round.1.17	6.41	01/02/2017
erato.melpomene	CAM040362	CAM040362	ERS4199170	SAMEA6432973	ERR3773937	PRJEB35570	Pacto- Rio Toali, site 1	pacto	pac	era.ec.w.pac	west	0.14057	-78.76303	Pichincha	Ecuador	Heliconius	erato	cyrbia	M	1157	BGI.round.1.17	5.51	05/01/2017
erato.melpomene	CAM040363	CAM040363	ERS4199163	SAMEA6432966	ERR3773938	PRJEB35570	Pacto- Rio Toali, site 1	pacto	pac	era.ec.w.pac	west	0.14057	-78.76303	Pichincha	Ecuador	Heliconius	erato	cyrbia	M	1157	BGI.round.1.17	6.33	05/01/2017
erato.melpomene	CAM040364	CAM040364	ERS4199171	SAMEA6432974	ERR3773939	PRJEB35570	Pacto- Rio Toali, site 1	pacto	pac	era.ec.w.pac	west	0.14057	-78.76303	Pichincha	Ecuador	Heliconius	erato	cyrbia	M	1157	BGI.round.1.17	5.34	05/01/2017
erato.melpomene	CAM040365	CAM040365	ERS4199164	SAMEA6432967	ERR3773940	PRJEB35570	Pacto- Rio Toali, site 1	pacto	pac	era.ec.w.pac	west	0.14057	-78.76303	Pichincha	Ecuador	Heliconius	erato	cyrbia	M	1157	BGI.round.1.17	7	05/01/2017
erato.melpomene	CAM040366	CAM040366	ERS4199172	SAMEA6432975	ERR3773941	PRJEB35570	Pacto- Rio Toali, site 1	pacto	pac	era.ec.w.pac	west	0.14057	-78.76303	Pichincha	Ecuador	Heliconius	erato	cyrbia	M	1157	BGI.round.1.17	5.23	05/01/2017
erato.melpomene	CAM040367	CAM040367	ERS4199173	SAMEA6432976	ERR3773942	PRJEB35570	Pacto- Rio Toali, site 4	pacto	pac	era.ec.w.pac	west	0.14997	-78.75382	Pichincha	Ecuador	Heliconius	erato	cyrbia	M	1021	BGI.round.1.17	5.47	05/01/2017
erato.relatives	CAM040369	CAM040369	ERS7262908	ERR6503436, ERR6503437	ERR6503436, ERR6503437	PRJEB35570	Road to Mashpi 2 (116)	NA	NA	NA	west	NA	NA	NA	Ecuador	Heliconius	clysonymus	clysonymus	NA	1016	bgi3.high.alt.relatives	NA	05/01/2017
erato.melpomene	CAM040371	CAM040371	ERS4199177	SAMEA6432980	ERR3773943	PRJEB35570	El Tortugo, P26	tortugo	tor	era.ec.w.tor	west	0.21042	-78.94159	Pichincha	Ecuador	Heliconius	erato	cyrbia	M	482	BGI.round.1.17	5.68	07/02/2017
erato.melpomene	CAM040372	CAM040372	ERS4199178	SAMEA6432981	ERR3773944	PRJEB35570	El Tortugo, P28	tortugo	tor	era.ec.w.tor	west	0.21242	-78.93855	Pichincha	Ecuador	Heliconius	erato	cyrbia	M	486	BGI.round.1.17	5.66	07/02/2017
erato.melpomene	CAM040373	CAM040373	ERS4199179	SAMEA6432982	ERR3773945	PRJEB35570	El Tortugo, P26	tortugo	tor	era.ec.w.tor	west	0.21042	-78.94159	Pichincha	Ecuador	Heliconius	erato	cyrbia	M	482	BGI.round.1.17	6.1	07/02/2017
erato.melpomene	CAM040374	CAM040374	ERS4199180	SAMEA6432983	ERR3773946	PRJEB35570	El Tortugo, P26	tortugo	tor	era.ec.w.tor	west	0.21042	-78.94159	Pichincha	Ecuador	Heliconius	erato	cyrbia	M	482	BGI.round.1.17	6.75	07/02/2017
erato.melpomene	CAM040375	CAM040375	ERS4199181	SAMEA6432984	ERR3773947	PRJEB35570	El Tortugo, P25	tortugo	tor	era.ec.w.tor	west	0.20773	-78.94691	Pichincha	Ecuador	Heliconius	erato	cyrbia	M	470	BGI.round.1.17	5.74	07/02/2017
erato.melpomene	CAM040376	CAM040376	ERS4199187	SAMEA6432990	ERR3773948	PRJEB35570	El Tortugo, P25	tortugo	tor	era.ec.w.tor	west	0.20773	-78.94691	Pichincha	Ecuador	Heliconius	erato	cyrbia	M	470	BGI.round.1.17	4.78	07/02/2017
erato.melpomene	CAM040380	CAM040380	ERS4199182	SAMEA6432985	ERR3773949	PRJEB35570	El Tortugo, P25	tortugo	tor	era.ec.w.tor	west	0.20773	-78.94691	Pichincha	Ecuador	Heliconius	erato	cyrbia	M	470	BGI.round.1.17	6.01	07/02/2017
erato.melpomene	CAM040381	CAM040381	ERS4199186	SAMEA6432989	ERR3773950	PRJEB35570	El Tortugo, P28	tortugo	tor	era.ec.w.tor	west	0.21242	-78.93855	Pichincha	Ecuador	Heliconius	erato	cyrbia	M	486	BGI.round.1.17	5.53	07/02/2017
erato.melpomene	CAM040382	CAM040382	ERS4212733	SAMEA6447170	ERR3789889	PRJEB35570	El Tortugo, P28	tortugo	tor	mel.ec.w.tor	west	0.21242	-78.93855	NA	Ecuador	Heliconius	melpomene	cythera	M	486	BGI.round.3.18	7.71	07/02/2017
erato.melpomene	CAM040383	CAM040383	ERS4212734	SAMEA6447171	ERR3789890	PRJEB35570	El Tortugo, P28	tortugo	tor	mel.ec.w.tor	west	0.21242	-78.93855	NA	Ecuador	Heliconius	melpomene	cythera	F	486	BGI.round.3.18	7.39	07/02/2017
erato.melpomene	CAM040384	CAM040384	ERS4212735	SAMEA6447172	ERR3789891	PRJEB35570	El Tortugo, P26	tortugo	tor	mel.ec.w.tor	west	0.21042	-78.94159	NA	Ecuador	Heliconius	melpomene	cythera	M	482	BGI.round.3.18	8.01	07/02/2017
erato.melpomene	CAM040403	CAM040403	ERS4199165	SAMEA6432968	ERR3773951	PRJEB35570	Pacto- Rio Toali, site 1	pacto	pac	era.ec.w.pac	west	0.14057	-78.76303	Pichincha	Ecuador	Heliconius	erato	cyrbia	M	1157	BGI.round.1.17	5.04	06/02/2017
erato.melpomene	CAM040404	CAM040404	ERS4199166	SAMEA6432969	ERR3773952	PRJEB35570	Pacto- Rio Toali, site 6	pacto	pac	era.ec.w.pac	west	0.14652	-78.76136	Pichincha	Ecuador	Heliconius	erato	cyrbia	M	1130	BGI.round.1.17	6.83	06/02/2017
erato.melpomene	CAM040406	CAM040406	ERS4199167	SAMEA6432970	ERR3773953	PRJEB35570	Pacto- Rio Toali, site 1	pacto	pac	era.ec.w.pac	west	0.14057	-78.76303	Pichincha	Ecuador	Heliconius	erato	cyrbia	M	1157	BGI.round.1.17	6.47	06/02/2017
erato.melpomene	CAM040411	CAM040411	ERS4199174	SAMEA6432977	ERR3773954	PRJEB35570	Pacto- Rio Toali, site 6	pacto	pac	era.ec.w.pac	west	0.14652	-78.76136	Pichincha	Ecuador	Heliconius	erato	cyrbia	F	1130	BGI.round.1.17	5.84	06/02/2017
erato.melpomene	CAM040412	CAM040412	ERS4199183	SAMEA6432986	ERR3773955	PRJEB35570	El Tortugo, P25	tortugo	tor	era.ec.w.tor	west	0.20773	-78.94691	Pichincha	Ecuador	Heliconius	erato	cyrbia	F	470	BGI.round.1.17	5.1	04/02/2017
erato.melpomene	CAM040413	CAM040413	ERS4199168	SAMEA6432971	ERR3773956	PRJEB35570	Pacto- Rio Toali, site 1	pacto	pac	era.ec.w.pac	west	0.14057	-78.76303	Pichincha	Ecuador	Heliconius	erato	cyrbia	F	1157	BGI.round.1.17	6.61	06/02/2017
erato.melpomene	CAM040416	CAM040416	ERS4199184	SAMEA6432987	ERR3773957	PRJEB35570	El Tortugo, P25	tortugo	tor	era.ec.w.tor	west	0.20773	-78.94691	Pichincha	Ecuador	Heliconius	erato	cyrbia	F	470	BGI.round.1.17	4.46	04/02/2017
melpomene.relatives	CAM040419	CAM040419	ERS7262909	ERR6503438, ERR6503439	ERR6503438, ERR6503439	PRJEB35570	Road to Mashpi 2 (116)	NA	NA	NA	West	NA	NA	NA	Ecuador	Heliconius	cydno	alithea	NA	1016	bgi3.high.alt.relatives	NA	08/02/2017
melpomene.relatives	CAM040424	CAM040424	ERS7262910	ERR6503440, ERR6503441	ERR6503440, ERR6503441	PRJEB35570	Road to Mashpi, P1	NA	NA	NA	West	NA	NA	NA	Ecuador	Heliconius	cydno	alithea	NA	879	bgi3.high.alt.relatives	NA	08/02/2017
melpomene.relatives	CAM040425	CAM040425	ERS7262911	ERR6503442, ERR6503443	ERR6503442, ERR6503443	PRJEB35570	Road to Mashpi, P1	NA	NA	NA	West	NA	NA	NA	Ecuador	Heliconius	cydno	alithea	NA	879	bgi3.high.alt.relatives	NA	08/02/2017
erato.melpomene	CAM040433	CAM040433	ERS4212963	SAMEA6447401	NA	PRJEB35570	Yasuni Research Station,	yasuni	yas	era.ec.e.yas	east	-0.6743	-76.3971	Orellana	Ecuador	Heliconius	erato	lativitta	F	230	BGI.round.2.17	6.22	27/01/2017
erato.melpomene	CAM040434	CAM040434	ERS4212697	SAMEA6447134	ERR3789816	PRJEB35570	Yasuni Research Station,	yasuni	yas	era.ec.e.yas	east	-0.6743	-76.3971	Orellana	Ecuador	Heliconius	erato	lativitta	F	230	Novo.Ec.dec17	16.13	23/01/2017
erato.melpomene	CAM040435	CAM040435	ERS4212698	SAMEA6447135	ERR3789817	PRJEB35570	Yasuni Research Station,	yasuni	yas	era.ec.e.yas	east	-0.6743	-76.3971	Orellana	Ecuador	Heliconius	erato	lativitta	M	230	Novo.Ec.dec17	18.32	24/01/2017
erato.melpomene	CAM040436	CAM040436	ERS4212699	SAMEA6447136	ERR3789818	PRJEB35570	Yasuni Research Station,	yasuni	yas	era.ec.e.yas	east	-0.6743	-76.3971	Orellana	Ecuador	Heliconius	erato	lativitta	M	230	Novo.Ec.dec17	16.65	25/01/2017
erato.melpomene	CAM040437	CAM040437	ERS4212700	SAMEA6447137	ERR3789819	PRJEB35570	Yasuni Research Station,	yasuni	yas	era.ec.e.yas	east	-0.6743	-76.3971	Orellana	Ecuador	Heliconius	erato	lativitta	M	230	Novo.Ec.dec17	16.23	25/01/2017
erato.melpomene	CAM040438	CAM040438	ERS4212701	SAMEA6447138	ERR3789820	PRJEB35570	Yasuni Research Station,	yasuni	yas	era.ec.e.yas	east	-0.6743	-76.3971	Orellana	Ecuador	Heliconius	erato	lativitta	M	230	Novo.Ec.dec17	16.83	26/01/2017
erato.melpomene	CAM040445	CAM040445	ERS4199175	SAMEA6432978	ERR3773958	PRJEB35570	El Tortugo, P25	tortugo	tor	era.ec.w.tor	west	0.20773	-78.94691	Pichincha	Ecuador	Heliconius	erato	cyrbia	F	470	BGI.round.1.17	6.42	04/02/2017
erato.melpomene	CAM040449	CAM040449	ERS4201782	SAMEA6435589	ERR3781131	PRJEB35570	El Tortugo, P25	tortugo	tor	era.ec.w.tor	west	0.20773	-78.94691	Pichincha	Ecuador	Heliconius	erato	cyrbia	F	470	BGI.round.2.17	5.15	07/02/2017
erato.melpomene	CAM040456	CAM040456	ERS4212736	SAMEA6447173	ERR3789892	PRJEB35570	Pacto- Rio Toali, site 5	pacto	pac	mel.ec.w.pac	west	0.15376	-78.75897	NA	Ecuador	Heliconius	melpomene	cythera	M	1068	BGI.round.3.18	7.05	NA
erato.melpomene	CAM040457	CAM040457	ERS4212737	SAMEA6447174	ERR3789893	PRJEB35570	Pacto- Rio Toali, site 5	pacto	pac	mel.ec.w.pac	west	0.15376	-78.75897	NA	Ecuador	Heliconius	melpomene	cythera	M	1068	BGI.round.3.18	8.01	NA
erato.melpomene	CAM040458	CAM040458	ERS4212738	SAMEA6447175	ERR3789894	PRJEB35570	Pacto- Rio Toali, site PAC4	pacto	pac	mel.ec.w.pac	west	0.15386	-78.75813	NA	Ecuador	Heliconius	melpomene	cythera	M	1068	BGI.round.3.18	7.66	NA
erato.melpomene	CAM040459	CAM040459	ERS4212739	SAMEA6447176	ERR3789895	PRJEB35570	Pacto- Rio Toali, site 2	pacto	pac	mel.ec.w.pac	west	0.1491	-78.75907	NA	Ecuador	Heliconius	melpomene	cythera	M	1107	BGI.round.3.18	7.8	NA
erato.melpomene	CAM040460	CAM040460	ERS4212740	SAMEA6447177	ERR3789896	PRJEB35570	Pacto- Rio Toali, site 5	pacto	pac	mel.ec.w.pac	west	0.15376	-78.75897	NA	Ecuador	Heliconius	melpomene	cythera	M	1068	BGI.round.3.18	10.15	NA
erato.melpomene	CAM040462	CAM040462	ERS4201783	SAMEA6435590	ERR3781132	PRJEB35570	Pacto- Rio Toali, site PAC4	pacto	pac	era.ec.w.pac	west	0.15386	-78.75813	Pichincha	Ecuador	Heliconius	erato	cyrbia	M	1068	BGI.round.2.17	5.92	NA
erato.melpomene	CAM040463	CAM040463	ERS4201784	SAMEA6435591	ERR3781133	PRJEB35570	Pacto- Rio Toali, site PAC4	pacto	pac	era.ec.w.pac	west	0.15386	-78.75813	Pichincha	Ecuador	Heliconius	erato	cyrbia	M	1068	BGI.round.2.17	6.47	NA
erato.melpomene	CAM040474	CAM040474	ERS4212741	SAMEA6447178	ERR3789897	PRJEB35570	Pacto- Rio Toali, site 5	pacto	pac	mel.ec.w.pac	west	0.15376	-78.75897	NA	Ecuador	Heliconius	melpomene	cythera	F	1068	BGI.round.3.18	5.13	NA
erato.melpomene	CAM040475	CAM040475	ERS4212742	SAMEA6447179	ERR3789898	PRJEB35570	Pacto- Rio Toali, site PAC4	pacto	pac	mel.ec.w.pac	west	0.15386	-78.75813	NA	Ecuador	Heliconius	melpomene	cythera	F	1068	BGI.round.3.18	6.05	NA
melpomene.relatives	CAM040515	CAM040515	ERS7262913	ERR6503445, ERR6503446	ERR6503445, ERR6503446	PRJEB35570	Nanegal to Marianita	NA	NA	NA	West	NA	NA	NA	Ecuador	Heliconius	cydno	alithea	NA	1108	bgi3.high.alt.relatives	NA	NA
erato.melpomene	CAM040516	CAM040516	ERS4212743	SAMEA6447180	ERR3789899	PRJEB35570	Nanegal to Marianita	pacto	pac	mel.ec.w.pac	west	0.135	-78.66544	NA	Ecuador	Heliconius	melpomene	cythera	M	1108	BGI.round.3.18	7.14	NA
erato.melpomene	CAM040517	CAM040517	ERS4212744	SAMEA6447181	ERR3789900	PRJEB35570	Nanegal to Marianita	pacto	pac	mel.ec.w.pac	west	0.135	-78.66544	NA	Ecuador	Heliconius	melpomene	cythera	M	1108	BGI.round.3.18	9.04	NA
erato.melpomene	CAM040518	CAM040518	ERS4212745	SAMEA6447182	ERR3789901	PRJEB35570	Nanegal to Marianita	pacto	pac	mel.ec.w.pac	west	0.135	-78.66544	NA	Ecuador	Heliconius	melpomene	cythera	M	1108	BGI.round.3.18	7.67	NA
erato.melpomene	CAM040519	CAM040519	ERS4212746	SAMEA6447183	ERR3789902	PRJEB35570	Nanegal to Marianita	pacto	pac	mel.ec.w.pac	west	0.135	-78.66544	NA	Ecuador	Heliconius	melpomene	cythera	M	1108	BGI.round.3.18	7.61	NA
erato.melpomene	CAM040520	CAM040520	ERS4212747	SAMEA6447184	ERR3789903	PRJEB35570	Nanegal to Marianita	pacto	pac	mel.ec.w.pac	west	0.135	-78.66544	NA	Ecuador	Heliconius	melpomene	cythera	M	1108	BGI.round.3.18	8.16	NA
erato.melpomene	CAM040521	CAM040521	ERS4212748	SAMEA6447185	ERR3789904	PRJEB35570	Nanegal to Marianita	pacto	pac	mel.ec.w.pac	west	0.135	-78.66544	NA	Ecuador	Heliconius	melpomene	cythera	M	1108	BGI.round.3.18	8.03	NA
erato.melpomene	CAM040522	CAM040522	ERS4212749	SAMEA6447186	ERR3789905	PRJEB35570	Nanegal to Marianita	pacto	pac	mel.ec.w.pac	west	0.135	-78.66544	NA	Ecuador	Heliconius	melpomene	cythera	M	1108	BGI.round.3.18	7.16	NA
erato.melpomene	CAM040523	CAM040523	ERS4201785	SAMEA6435592	ERR3781134	PRJEB35570	Nanegal to Marianita	pacto	pac	era.ec.w.pac	west	0.135	-78.66544	Pichincha	Ecuador	Heliconius	erato	cyrbia	M	1108	BGI.round.2.17	5.88	NA
erato.melpomene	CAM040524	CAM040524	ERS4201786	SAMEA6435593	ERR3781135	PRJEB35570	Nanegal to Marianita	pacto	pac	era.ec.w.pac	west	0.135	-78.66544	Pichincha	Ecuador	Heliconius	erato	cyrbia	M	1108	BGI.round.2.17	4.61	NA
erato.melpomene	CAM040528	CAM040528	ERS4212750	SAMEA6447187	ERR3789906	PRJEB35570	Nanegal to Marianita	pacto	pac	mel.ec.w.pac	west	0.135	-78.66544	NA	Ecuador	Heliconius	melpomene	cythera	M	1108	BGI.round.3.18	8.66	NA
erato.melpomene	CAM040529	CAM040529	ERS4212751	SAMEA6447188	ERR3789907	PRJEB35570	Nanegal to Marianita	pacto	pac	mel.ec.w.pac	west	0.135	-78.66544	NA	Ecuador	Heliconius	melpomene	cythera	F	1108	BGI.round.3.18	7.68	NA
erato.melpomene	CAM040535	CAM040535	ERS4212752	SAMEA6447189	ERR3789908	PRJEB35570	Pacto to Paraiso 1	pacto	pac	mel.ec.w.pac	west	0.15135	-78.76978	NA	Ecuador	Heliconius	melpomene	cythera	M	1201	BGI.round.3.18	9.42	07/01/2017
erato.melpomene	CAM040536	CAM040536	ERS4212753	SAMEA6447190	ERR3789909	PRJEB35570	Pacto to Paraiso 1	pacto	pac	mel.ec.w.pac	west	0.15135	-78.76978	NA	Ecuador	Heliconius	melpomene	cythera	M	1201	BGI.round.3.18	7.86	07/01/2017
erato.melpomene	CAM040545	CAM040545	ERS4212580	SAMEA6447017	ERR3789821	PRJEB35570	Pacto to Paraiso 1	pacto	pac	era.ec.w.pac	west	0.15135	-78.76978	Pichincha	Ecuador	Heliconius	erato	cyrbia	M	1201	Novo.Ec.dec17	16.82	07/01/2017
erato.melpomene	CAM040564	CAM040564	ERS4212754	SAMEA6447191	ERR3789910	PRJEB35570	Pacto to Paraiso 1	pacto	pac	mel.ec.w.pac	west	0.15135	-78.76978	NA	Ecuador	Heliconius	melpomene	cythera	M	1201	BGI.round.3.18	7.94	07/01/2017
erato.relatives	CAM040566	CAM040566	ERS7262914	ERR6503447, ERR6503448	ERR6503447, ERR6503448	PRJEB35570	Pacto to Paraiso, Rio1	NA	NA	NA	west	NA	NA	NA	Ecuador	Heliconius	eleuchia	primularis	NA	1057	bgi3.high.alt.relatives	NA	07/02/2017
erato.melpomene	CAM040578	CAM040578	ERS4212671	SAMEA6447108	ERR3789822	PRJEB35570	Pacto to Paraiso, Rio1	pacto	pac	era.ec.w.pac	west	0.16174	-78.75771	Pichincha	Ecuador	Heliconius	erato	cyrbia	M	1057	Novo.Ec.dec17	17.82	07/02/2017
erato.melpomene	CAM040584	CAM040584	ERS4212672	SAMEA6447109	ERR3789823	PRJEB35570	Pacto to Paraiso, Rio2	pacto	pac	era.ec.w.pac	west	0.1641	-78.75854	Pichincha	Ecuador	Heliconius	erato	cyrbia	M	1086	Novo.Ec.dec17	17.51	07/02/2017
erato.melpomene	CAM040594	CAM040594	ERS4212673	SAMEA6447110	ERR3789824	PRJEB35570	Pacto to Paraiso, Rio3	pacto	pac	era.ec.w.pac	west	0.16602	-78.7575	Pichincha	Ecuador	Heliconius	erato	cyrbia	M	1115	Novo.Ec.dec17	15.98	07/02/2017
melpomene.relatives	CAM040598	CAM040598	ERS7262915	ERR6503449, ERR6503450	ERR6503449, ERR6503450	PRJEB35570	Mashpi to Pachijal 2	NA	NA	NA	West	NA	NA	NA	Ecuador	Heliconius	cydno	alithea	NA	1054	bgi3.high.alt.relatives	NA	07/03/2017
melpomene.relatives	CAM040599	CAM040599	ERS7262916	ERR6503451, ERR6503452	ERR6503451, ERR6503452	PRJEB35570	Mashpi to Pachijal 2	NA	NA	NA	West	NA	NA	NA	Ecuador	Heliconius	cydno	alithea	NA	1054	bgi3.high.alt.relatives	NA	07/03/2017
melpomene.relatives	CAM040600	CAM040600	ERS7262917	ERR6503453, ERR6503454	ERR6503453, ERR6503454	PRJEB35570	Mashpi to Pachijal 2	NA	NA	NA	West	NA	NA	NA	Ecuador	Heliconius	cydno	alithea	NA	1054	bgi3.high.alt.relatives	NA	07/03/2017
melpomene.relatives	CAM040601	CAM040601	ERS7262918	ERR6503455, ERR6503456	ERR6503455, ERR6503456	PRJEB35570	Mashpi to Pachijal 2	NA	NA	NA	West	NA	NA	NA	Ecuador	Heliconius	cydno	alithea	NA	1054	bgi3.high.alt.relatives	NA	07/03/2017
melpomene.relatives	CAM040602	CAM040602	ERS7262919	ERR6503457, ERR6503458	ERR6503457, ERR6503458	PRJEB35570	Road to Mashpi (116)	NA	NA	NA	West	NA	NA	NA	Ecuador	Heliconius	cydno	alithea	NA	1016	bgi3.high.alt.relatives	NA	07/03/2017
erato.relatives	CAM040609	CAM040609	ERS7262920	ERR6503459, ERR6503460	ERR6503459, ERR6503460	PRJEB35570	Mashpi to Pachijal 2	NA	NA	NA	west	NA	NA	NA	Ecuador	Heliconius	eleuchia	primularis	NA	1054	bgi3.high.alt.relatives	NA	07/03/2017
erato.relatives	CAM040610	CAM040610	ERS7262921	ERR6503461, ERR6503462	ERR6503461, ERR6503462	PRJEB35570	Road to Mashpi (116)	NA	NA	NA	west	NA	NA	NA	Ecuador	Heliconius	eleuchia	primularis	NA	1016	bgi3.high.alt.relatives	NA	07/03/2017
erato.relatives	CAM040611	CAM040611	ERS7262922	ERR6503463, ERR6503464	ERR6503463, ERR6503464	PRJEB35570	Road to Mashpi (116)	NA	NA	NA	west	NA	NA	NA	Ecuador	Heliconius	eleuchia	primularis	NA	1016	bgi3.high.alt.relatives	NA	07/03/2017
erato.relatives	CAM040612	CAM040612	ERS7262923	ERR6503465, ERR6503466	ERR6503465, ERR6503466	PRJEB35570	Road to Mashpi (116)	NA	NA	NA	west	NA	NA	NA	Ecuador	Heliconius	eleuchia	primularis	NA	1016	bgi3.high.alt.relatives	NA	07/03/2017
erato.relatives	CAM040613	CAM040613	ERS7262924	ERR6503467, ERR6503468	ERR6503467, ERR6503468	PRJEB35570	Mashpi to Pachijal 2	NA	NA	NA	west	NA	NA	NA	Ecuador	Heliconius	eleuchia	primularis	NA	1054	bgi3.high.alt.relatives	NA	07/03/2017
erato.relatives	CAM040614	CAM040614	ERS7262925	ERR6503469, ERR6503470	ERR6503469, ERR6503470	PRJEB35570	Mashpi to Pachijal 2	NA	NA	NA	west	NA	NA	NA	Ecuador	Heliconius	eleuchia	primularis	NA	1054	bgi3.high.alt.relatives	NA	07/03/2017
erato.relatives	CAM040615	CAM040615	ERS7262926	ERR6503471, ERR6503472	ERR6503471, ERR6503472	PRJEB35570	Mashpi to Pachijal 1	NA	NA	NA	west	NA	NA	NA	Ecuador	Heliconius	eleuchia	primularis	NA	1180	bgi3.high.alt.relatives	NA	07/03/2017
erato.relatives	CAM040616	CAM040616	ERS7262927	ERR6503473, ERR6503474	ERR6503473, ERR6503474	PRJEB35570	Mashpi to Pachijal 1	NA	NA	NA	west	NA	NA	NA	Ecuador	Heliconius	eleuchia	primularis	NA	1180	bgi3.high.alt.relatives	NA	07/03/2017
erato.melpomene	CAM040621	CAM040621	ERS4212756	SAMEA6447193	ERR3789912	PRJEB35570	Mashpi to Pachijal 2	pacto	pac	mel.ec.w.pac	west	0.18085	-78.85322	NA	Ecuador	Heliconius	melpomene	cythera	F	1054	BGI.round.3.18	7.2	07/03/2017
erato.melpomene	CAM040622	CAM040622	ERS4212757	SAMEA6447194	ERR3789913	PRJEB35570	Mashpi to Pachijal 2	pacto	pac	mel.ec.w.pac	west	0.18085	-78.85322	NA	Ecuador	Heliconius	melpomene	cythera	F	1054	BGI.round.3.18	7.42	07/03/2017
erato.melpomene	CAM040630	CAM040630	ERS4212758	SAMEA6447195	ERR3789914	PRJEB35570	Road to Mashpi (116)	pacto	pac	mel.ec.w.pac	west	0.18497	-78.85302	NA	Ecuador	Heliconius	melpomene	cythera	F	1016	BGI.round.3.18	7.37	07/03/2017
erato.melpomene	CAM040631	CAM040631	ERS4212759	SAMEA6447196	ERR3789915	PRJEB35570	Road to Mashpi (116)	pacto	pac	mel.ec.w.pac	west	0.18497	-78.85302	NA	Ecuador	Heliconius	melpomene	cythera	F	1016	BGI.round.3.18	6.98	07/03/2017
erato.melpomene	CAM040651	CAM040651	ERS4212760	SAMEA6447197	ERR3789916	PRJEB35570	Pachijal to Tortugo 6	tortugo	tor	mel.ec.w.tor	west	0.20829	-78.95615	NA	Ecuador	Heliconius	melpomene	cythera	M	448	BGI.round.3.18	7.55	07/04/2017
erato.melpomene	CAM040652	CAM040652	ERS4212761	SAMEA6447198	ERR3789917	PRJEB35570	Pachijal to Tortugo 6	tortugo	tor	mel.ec.w.tor	west	0.20829	-78.95615	NA	Ecuador	Heliconius	melpomene	cythera	M	448	BGI.round.3.18	7.92	07/04/2017
erato.melpomene	CAM040673	CAM040673	ERS4212674	SAMEA6447111	ERR3789825	PRJEB35570	El Tortugo, P24	tortugo	tor	era.ec.w.tor	west	0.20981	-78.95385	Pichincha	Ecuador	Heliconius	erato	cyrbia	M	476	Novo.Ec.dec17	18.39	07/04/2017
erato.melpomene	CAM040674	CAM040674	ERS4201787	SAMEA6435594	ERR3781136	PRJEB35570	El Tortugo, P24	tortugo	tor	era.ec.w.tor	west	0.20981	-78.95385	Pichincha	Ecuador	Heliconius	erato	cyrbia	M	476	BGI.round.2.17	4.9	07/04/2017
erato.melpomene	CAM040678	CAM040678	ERS4212675	SAMEA6447112	ERR3789826	PRJEB35570	El Tortugo, P24	tortugo	tor	era.ec.w.tor	west	0.20981	-78.95385	Pichincha	Ecuador	Heliconius	erato	cyrbia	M	476	Novo.Ec.dec17	16.19	07/04/2017
erato.melpomene	CAM040679	CAM040679	ERS4201788	SAMEA6435595	ERR3781137	PRJEB35570	Pachijal to Tortugo 6	tortugo	tor	era.ec.w.tor	west	0.20829	-78.95615	Pichincha	Ecuador	Heliconius	erato	cyrbia	M	448	BGI.round.2.17	5.54	07/05/2017
erato.melpomene	CAM040680	CAM040680	ERS4212762	SAMEA6447199	ERR3789918	PRJEB35570	Pachijal to Tortugo 6	tortugo	tor	mel.ec.w.tor	west	0.20829	-78.95615	NA	Ecuador	Heliconius	melpomene	cythera	M	448	BGI.round.3.18	6.79	07/05/2017
erato.melpomene	CAM040682	CAM040682	ERS4212763	SAMEA6447200	ERR3789919	PRJEB35570	Pachijal to Tortugo 6	tortugo	tor	mel.ec.w.tor	west	0.20829	-78.95615	NA	Ecuador	Heliconius	melpomene	cythera	F	448	BGI.round.3.18	8.53	07/05/2017
erato.melpomene	CAM040684	CAM040684	ERS4201789	SAMEA6435596	ERR3781138	PRJEB35570	Pachijal to Tortugo 6	tortugo	tor	era.ec.w.tor	west	0.20829	-78.95615	Pichincha	Ecuador	Heliconius	erato	cyrbia	M	448	BGI.round.2.17	4.78	07/05/2017
erato.melpomene	CAM040686	CAM040686	ERS4201790	SAMEA6435597	ERR3781139	PRJEB35570	Pachijal to Tortugo 6	tortugo	tor	era.ec.w.tor	west	0.20829	-78.95615	Pichincha	Ecuador	Heliconius	erato	cyrbia	F	448	BGI.round.2.17	4.75	07/05/2017
erato.melpomene	CAM040690	CAM040690	ERS4201791	SAMEA6435598	ERR3781140	PRJEB35570	El Tortugo, P24	tortugo	tor	era.ec.w.tor	west	0.20981	-78.95385	Pichincha	Ecuador	Heliconius	erato	cyrbia	F	476	BGI.round.2.17	4.25	07/05/2017
erato.melpomene	CAM040692	CAM040692	ERS4212676	SAMEA6447113	ERR3789827	PRJEB35570	El Tortugo, P24	tortugo	tor	era.ec.w.tor	west	0.20981	-78.95385	Pichincha	Ecuador	Heliconius	erato	cyrbia	M	476	Novo.Ec.dec17	17.3	07/05/2017
erato.melpomene	CAM040693	CAM040693	ERS4201792	SAMEA6435599	ERR3781141	PRJEB35570	El Tortugo, P24	tortugo	tor	era.ec.w.tor	west	0.20981	-78.95385	Pichincha	Ecuador	Heliconius	erato	cyrbia	M	476	BGI.round.2.17	2.5	07/05/2017
erato.melpomene	CAM040695	CAM040695	ERS4212677	SAMEA6447114	ERR3789828	PRJEB35570	El Tortugo, P24	tortugo	tor	era.ec.w.tor	west	0.20981	-78.95385	Pichincha	Ecuador	Heliconius	erato	cyrbia	M	476	Novo.Ec.dec17	18.27	07/05/2017
erato.melpomene	CAM040696	CAM040696	ERS4201793	SAMEA6435600	ERR3781142	PRJEB35570	El Tortugo, P24	tortugo	tor	era.ec.w.tor	west	0.20981	-78.95385	Pichincha	Ecuador	Heliconius	erato	cyrbia	M	476	BGI.round.2.17	3.09	07/05/2017
erato.melpomene	CAM040697	CAM040697	ERS4212678	SAMEA6447115	ERR3789829	PRJEB35570	El Tortugo, P24	tortugo	tor	era.ec.w.tor	west	0.20981	-78.95385	Pichincha	Ecuador	Heliconius	erato	cyrbia	M	476	Novo.Ec.dec17	14.85	07/05/2017
erato.melpomene	CAM040698	CAM040698	ERS4201794	SAMEA6435601	ERR3781143	PRJEB35570	El Tortugo, P24	tortugo	tor	era.ec.w.tor	west	0.20981	-78.95385	Pichincha	Ecuador	Heliconius	erato	cyrbia	M	476	BGI.round.2.17	6.37	07/05/2017
erato.melpomene	CAM040701	CAM040701	ERS4212702	SAMEA6447139	ERR3789830	PRJEB35570	Reventador-Sucumbios	reventador	rev	era.ec.e.rev	east	-0.032166	-77.52603	Sucumbios	Ecuador	Heliconius	erato	lativitta	M	1312	Novo.Ec.dec17	15.89	02/09/2017
erato.melpomene	CAM040702	CAM040702	ERS4212703	SAMEA6447140	ERR3789831	PRJEB35570	Reventador-Sucumbios	reventador	rev	era.ec.e.rev	east	-0.032166	-77.52603	Sucumbios	Ecuador	Heliconius	erato	lativitta	F	1312	Novo.Ec.dec17	16.35	02/09/2017
erato.melpomene	CAM040703	CAM040703	ERS4201867	SAMEA6435674	ERR3781144	PRJEB35570	Reventador-Sucumbios	reventador	rev	era.ec.e.rev	east	-0.032166	-77.52603	Sucumbios	Ecuador	Heliconius	erato	lativitta	M	1312	BGI.round.2.17	1.78	02/09/2017
erato.melpomene	CAM040704	CAM040704	ERS4201868	SAMEA6435675	ERR3781145	PRJEB35570	Reventador-Sucumbios	reventador	rev	era.ec.e.rev	east	-0.032166	-77.52603	Sucumbios	Ecuador	Heliconius	erato	lativitta	F	1312	BGI.round.2.17	1.27	02/09/2017
erato.melpomene	CAM040705	CAM040705	ERS4201869	SAMEA6435676	ERR3781146	PRJEB35570	Reventador-Sucumbios	reventador	rev	era.ec.e.rev	east	-0.032166	-77.52603	Sucumbios	Ecuador	Heliconius	erato	lativitta	M	1312	BGI.round.2.17	4.47	02/09/2017
erato.melpomene	CAM040706	CAM040706	ERS4201870	SAMEA6435677	ERR3781147	PRJEB35570	Reventador-Sucumbios	reventador	rev	era.ec.e.rev	east	-0.032166	-77.52603	Sucumbios	Ecuador	Heliconius	erato	lativitta	F	1312	BGI.round.2.17	7.01	02/09/2017
erato.melpomene	CAM040708	CAM040708	ERS4212791	SAMEA6447228	ERR3789947	PRJEB35570	Reventador-Sucumbios	reventador	rev	mel.ec.e.rev	east	-0.032166	-77.52603	NA	Ecuador	Heliconius	melpomene	malleti	M	1312	BGI.round.3.18	5.33	02/09/2017
erato.relatives	CAM040709	CAM040709	ERS7262928	ERR6503475, ERR6503476	ERR6503475, ERR6503476	PRJEB35570	Reventador-Sucumbios	NA	NA	NA	east	NA	NA	NA	Ecuador	Heliconius	clysonymus	clysonymus	NA	1604	bgi3.high.alt.relatives	NA	02/09/2017
erato.relatives	CAM040710	CAM040710	ERS7262929	ERR6503477, ERR6503478	ERR6503477, ERR6503478	PRJEB35570	Reventador-Sucumbios	NA	NA	NA	east	NA	NA	NA	Ecuador	Heliconius	clysonymus	clysonymus	NA	1604	bgi3.high.alt.relatives	NA	02/09/2017
erato.melpomene	CAM040715	CAM040715	ERS4201872	SAMEA6435679	ERR3781149	PRJEB35570	Reventador-Sucumbios	reventador	rev	era.ec.e.rev	east	-0.032166	-77.52603	Sucumbios	Ecuador	Heliconius	erato	lativitta	M	1312	BGI.round.2.17	3.76	02/09/2017
erato.relatives	CAM040736	CAM040736	ERS7262930	ERR6503479, ERR6503480	ERR6503479, ERR6503480	PRJEB35570	El Chaco- Napo	NA	NA	NA	east	NA	NA	NA	Ecuador	Heliconius	telesiphe	sotericus	NA	1804	bgi3.high.alt.relatives	NA	NA
erato.melpomene	CAM040742	CAM040742	ERS4201795	SAMEA6435602	ERR3781150	PRJEB35570	Puerto Quito, La Isla	puerto.quito	pue	era.ec.w.pue	west	0.11001	-79.23029	Pichincha	Ecuador	Heliconius	erato	cyrbia	M	130	BGI.round.2.17	4.56	07/06/2017
erato.melpomene	CAM040743	CAM040743	ERS4212679	SAMEA6447116	ERR3789832	PRJEB35570	Puerto Quito, La Isla	puerto.quito	pue	era.ec.w.pue	west	0.11001	-79.23029	Pichincha	Ecuador	Heliconius	erato	cyrbia	M	130	Novo.Ec.dec17	16.31	07/06/2017
erato.melpomene	CAM040744	CAM040744	ERS4201796	SAMEA6435603	ERR3781151	PRJEB35570	Puerto Quito, La Isla	puerto.quito	pue	era.ec.w.pue	west	0.11001	-79.23029	Pichincha	Ecuador	Heliconius	erato	cyrbia	F	130	BGI.round.2.17	6.88	07/06/2017
erato.melpomene	CAM040745	CAM040745	ERS4201797	SAMEA6435604	ERR3781152	PRJEB35570	Puerto Quito, La Isla	puerto.quito	pue	era.ec.w.pue	west	0.11001	-79.23029	Pichincha	Ecuador	Heliconius	erato	cyrbia	M	130	BGI.round.2.17	5.63	07/06/2017
erato.melpomene	CAM040746	CAM040746	ERS4201798	SAMEA6435605	ERR3781153	PRJEB35570	Puerto Quito, La Isla	puerto.quito	pue	era.ec.w.pue	west	0.11001	-79.23029	Pichincha	Ecuador	Heliconius	erato	cyrbia	F	130	BGI.round.2.17	6.53	07/06/2017
erato.melpomene	CAM040747	CAM040747	ERS4201799	SAMEA6435606	ERR3781154	PRJEB35570	Puerto Quito, La Isla	puerto.quito	pue	era.ec.w.pue	west	0.11001	-79.23029	Pichincha	Ecuador	Heliconius	erato	cyrbia	F	130	BGI.round.2.17	4.05	07/06/2017
erato.melpomene	CAM040748	CAM040748	ERS4201800	SAMEA6435607	ERR3781155	PRJEB35570	Puerto Quito, La Isla	puerto.quito	pue	era.ec.w.pue	west	0.11001	-79.23029	Pichincha	Ecuador	Heliconius	erato	cyrbia	F	130	BGI.round.2.17	4.17	07/06/2017
erato.melpomene	CAM040749	CAM040749	ERS4201801	SAMEA6435608	ERR3781156	PRJEB35570	Puerto Quito, La Isla	puerto.quito	pue	era.ec.w.pue	west	0.11001	-79.23029	Pichincha	Ecuador	Heliconius	erato	cyrbia	M	130	BGI.round.2.17	5.57	07/06/2017
erato.melpomene	CAM040750	CAM040750	ERS4201802	SAMEA6435609	ERR3781157	PRJEB35570	Puerto Quito, La Isla	puerto.quito	pue	era.ec.w.pue	west	0.11001	-79.23029	Pichincha	Ecuador	Heliconius	erato	cyrbia	M	130	BGI.round.2.17	5.37	07/06/2017
erato.melpomene	CAM040751	CAM040751	ERS4201803	SAMEA6435610	ERR3781158	PRJEB35570	Puerto Quito, La Isla	puerto.quito	pue	era.ec.w.pue	west	0.11001	-79.23029	Pichincha	Ecuador	Heliconius	erato	cyrbia	M	130	BGI.round.2.17	9.49	07/06/2017
erato.melpomene	CAM040752	CAM040752	ERS4201804	SAMEA6435611	ERR3781159	PRJEB35570	Puerto Quito, La Isla	puerto.quito	pue	era.ec.w.pue	west	0.11001	-79.23029	Pichincha	Ecuador	Heliconius	erato	cyrbia	M	130	BGI.round.2.17	10.47	07/06/2017
erato.melpomene	CAM040753	CAM040753	ERS4201805	SAMEA6435612	ERR3781160	PRJEB35570	Puerto Quito, La Isla	puerto.quito	pue	era.ec.w.pue	west	0.11001	-79.23029	Pichincha	Ecuador	Heliconius	erato	cyrbia	M	130	BGI.round.2.17	4.31	07/06/2017
erato.melpomene	CAM040754	CAM040754	ERS4201806	SAMEA6435613	ERR3781161	PRJEB35570	Puerto Quito, La Isla	puerto.quito	pue	era.ec.w.pue	west	0.11001	-79.23029	Pichincha	Ecuador	Heliconius	erato	cyrbia	M	130	BGI.round.2.17	2.1	07/06/2017
erato.relatives	CAM040756	CAM040756	ERS7262931	ERR6503481, ERR6503482	ERR6503481, ERR6503482	PRJEB35570	Mashpi to Pachijal 1	NA	NA	NA	west	NA	NA	NA	Ecuador	Heliconius	eleuchia	primularis	NA	1180	bgi3.high.alt.relatives	NA	07/03/2017
erato.melpomene	CAM040757	CAM040757	ERS4201807	SAMEA6435614	ERR3781162	PRJEB35570	Puerto Quito, La Isla	puerto.quito	pue	era.ec.w.pue	west	0.11001	-79.23029	Pichincha	Ecuador	Heliconius	erato	cyrbia	M	130	BGI.round.2.17	5.37	07/07/2017
erato.melpomene	CAM040758	CAM040758	ERS4212680	SAMEA6447117	ERR3789833	PRJEB35570	Puerto Quito, La Isla	puerto.quito	pue	era.ec.w.pue	west	0.11001	-79.23029	Pichincha	Ecuador	Heliconius	erato	cyrbia	M	130	Novo.Ec.dec17	14.78	07/07/2017
erato.melpomene	CAM040759	CAM040759	ERS4201808	SAMEA6435615	ERR3781163	PRJEB35570	Puerto Quito, La Isla	puerto.quito	pue	era.ec.w.pue	west	0.11001	-79.23029	Pichincha	Ecuador	Heliconius	erato	cyrbia	M	130	BGI.round.2.17	6.47	07/07/2017
erato.melpomene	CAM040833	CAM040833	ERS4201809	SAMEA6435616	ERR3781164	PRJEB35570	Tonsupa 1	tonsupa	ton	era.ec.w.ton	west	0.85369	-79.80416	Pichincha	Ecuador	Heliconius	erato	cyrbia	M	77	BGI.round.2.17	6.2	07/08/2017
erato.melpomene	CAM040834	CAM040834	ERS4212681	SAMEA6447118	ERR3789834	PRJEB35570	Tonsupa 1	tonsupa	ton	era.ec.w.ton	west	0.85369	-79.80416	Pichincha	Ecuador	Heliconius	erato	cyrbia	F	77	Novo.Ec.dec17	16.76	07/08/2017
erato.melpomene	CAM040835	CAM040835	ERS4212682	SAMEA6447119	ERR3789835	PRJEB35570	Tonsupa 1	tonsupa	ton	era.ec.w.ton	west	0.85369	-79.80416	Pichincha	Ecuador	Heliconius	erato	cyrbia	F	77	Novo.Ec.dec17	18.6	07/08/2017
erato.melpomene	CAM040836	CAM040836	ERS4212683	SAMEA6447120	ERR3789836	PRJEB35570	Tonsupa 1	tonsupa	ton	era.ec.w.ton	west	0.85369	-79.80416	Pichincha	Ecuador	Heliconius	erato	cyrbia	M	77	Novo.Ec.dec17	16.04	07/08/2017
erato.melpomene	CAM040838	CAM040838	ERS4201810	SAMEA6435617	ERR3781165	PRJEB35570	Tonsupa 1	tonsupa	ton	era.ec.w.ton	west	0.85369	-79.80416	Pichincha	Ecuador	Heliconius	erato	cyrbia	M	77	BGI.round.2.17	6.27	07/08/2017
erato.melpomene	CAM040839	CAM040839	ERS4201811	SAMEA6435618	ERR3781166	PRJEB35570	Tonsupa 1	tonsupa	ton	era.ec.w.ton	west	0.85369	-79.80416	Pichincha	Ecuador	Heliconius	erato	cyrbia	M	77	BGI.round.2.17	4.21	07/08/2017
erato.melpomene	CAM040840	CAM040840	ERS4201812	SAMEA6435619	ERR3781167	PRJEB35570	Tonsupa 1	tonsupa	ton	era.ec.w.ton	west	0.85369	-79.80416	Pichincha	Ecuador	Heliconius	erato	cyrbia	F	77	BGI.round.2.17	5.96	07/08/2017
erato.melpomene	CAM040841	CAM040841	ERS4201813	SAMEA6435620	ERR3781168	PRJEB35570	Tonsupa 1	tonsupa	ton	era.ec.w.ton	west	0.85369	-79.80416	Pichincha	Ecuador	Heliconius	erato	cyrbia	M	77	BGI.round.2.17	4.25	07/08/2017
erato.melpomene	CAM040842	CAM040842	ERS4212684	SAMEA6447121	ERR3789837	PRJEB35570	Tonsupa 1	tonsupa	ton	era.ec.w.ton	west	0.85369	-79.80416	Pichincha	Ecuador	Heliconius	erato	cyrbia	M	77	Novo.Ec.dec17	17	07/08/2017
erato.melpomene	CAM040847	CAM040847	ERS4201814	SAMEA6435621	ERR3781169	PRJEB35570	Tonsupa 1	tonsupa	ton	era.ec.w.ton	west	0.85369	-79.80416	Pichincha	Ecuador	Heliconius	erato	cyrbia	M	77	BGI.round.2.17	5.93	07/08/2017
erato.melpomene	CAM040848	CAM040848	ERS4201815	SAMEA6435622	ERR3781170	PRJEB35570	Tonsupa 1	tonsupa	ton	era.ec.w.ton	west	0.85369	-79.80416	Pichincha	Ecuador	Heliconius	erato	cyrbia	M	77	BGI.round.2.17	5.87	07/08/2017
erato.melpomene	CAM040850	CAM040850	ERS4212685	SAMEA6447122	ERR3789838	PRJEB35570	Tonsupa 1	tonsupa	ton	era.ec.w.ton	west	0.85369	-79.80416	Pichincha	Ecuador	Heliconius	erato	cyrbia	F	77	Novo.Ec.dec17	17.71	07/08/2017
erato.melpomene	CAM040851	CAM040851	ERS4201816	SAMEA6435623	ERR3781171	PRJEB35570	Tonsupa 1	tonsupa	ton	era.ec.w.ton	west	0.85369	-79.80416	Pichincha	Ecuador	Heliconius	erato	cyrbia	M	77	BGI.round.2.17	4.98	07/08/2017
erato.melpomene	CAM040852	CAM040852	ERS4212686	SAMEA6447123	ERR3789839	PRJEB35570	Tonsupa 1	tonsupa	ton	era.ec.w.ton	west	0.85369	-79.80416	Pichincha	Ecuador	Heliconius	erato	cyrbia	F	77	Novo.Ec.dec17	16.84	07/08/2017
erato.melpomene	CAM040853	CAM040853	ERS4212687	SAMEA6447124	ERR3789840	PRJEB35570	Tonsupa 1	tonsupa	ton	era.ec.w.ton	west	0.85369	-79.80416	Pichincha	Ecuador	Heliconius	erato	cyrbia	M	77	Novo.Ec.dec17	17.82	07/08/2017
erato.melpomene	CAM040854	CAM040854	ERS4212688	SAMEA6447125	ERR3789841	PRJEB35570	Tonsupa 1	tonsupa	ton	era.ec.w.ton	west	0.85369	-79.80416	Pichincha	Ecuador	Heliconius	erato	cyrbia	M	77	Novo.Ec.dec17	16.77	07/08/2017
erato.melpomene	CAM040855	CAM040855	ERS4201817	SAMEA6435624	ERR3781172	PRJEB35570	Tonsupa 1	tonsupa	ton	era.ec.w.ton	west	0.85369	-79.80416	Pichincha	Ecuador	Heliconius	erato	cyrbia	M	77	BGI.round.2.17	4.02	07/08/2017
erato.melpomene	CAM040856	CAM040856	ERS4201818	SAMEA6435625	ERR3781173	PRJEB35570	Tonsupa 1	tonsupa	ton	era.ec.w.ton	west	0.85369	-79.80416	Pichincha	Ecuador	Heliconius	erato	cyrbia	M	77	BGI.round.2.17	7.47	07/08/2017
erato.melpomene	CAM040858	CAM040858	ERS4212689	SAMEA6447126	ERR3789842	PRJEB35570	Tonsupa 1	tonsupa	ton	era.ec.w.ton	west	0.85369	-79.80416	Pichincha	Ecuador	Heliconius	erato	cyrbia	M	77	Novo.Ec.dec17	15.66	07/08/2017
erato.melpomene	CAM040860	CAM040860	ERS4212690	SAMEA6447127	ERR3789843	PRJEB35570	Tonsupa 1	tonsupa	ton	era.ec.w.ton	west	0.85369	-79.80416	Pichincha	Ecuador	Heliconius	erato	cyrbia	M	77	Novo.Ec.dec17	17.12	07/08/2017
erato.melpomene	CAM040861	CAM040861	ERS4212691	SAMEA6447128	ERR3789844	PRJEB35570	Tonsupa 1	tonsupa	ton	era.ec.w.ton	west	0.85369	-79.80416	Pichincha	Ecuador	Heliconius	erato	cyrbia	M	77	Novo.Ec.dec17	18.66	07/08/2017
erato.melpomene	CAM040862	CAM040862	ERS4212962	SAMEA6447400	NA	PRJEB35570	Tonsupa 1	tonsupa	ton	era.ec.w.ton	west	0.85369	-79.80416	Pichincha	Ecuador	Heliconius	erato	cyrbia	M	77	BGI.round.2.17	4.1	07/08/2017
melpomene.relatives	CAM040905	CAM040905	ERS7262932	ERR6503483, ERR6503484	ERR6503483, ERR6503484	PRJEB35570	Bilsa Biological Station	NA	NA	NA	West	NA	NA	NA	Ecuador	Heliconius	cydno	alithea	NA	565	bgi3.high.alt.relatives	NA	07/09/2017
erato.relatives	CAM040908	CAM040908	ERS7262933	ERR6503485, ERR6503486	ERR6503485, ERR6503486	PRJEB35570	Mindo Tarabita 2	NA	NA	NA	west	NA	NA	NA	Ecuador	Heliconius	clysonymus	hygiana	NA	1537	bgi3.high.alt.relatives	NA	07/10/2017
erato.relatives	CAM040909	CAM040909	ERS7262934	ERR6503487, ERR6503488	ERR6503487, ERR6503488	PRJEB35570	Mindo Tarabita 1	NA	NA	NA	west	NA	NA	NA	Ecuador	Heliconius	clysonymus	hygiana	NA	1527	bgi3.high.alt.relatives	NA	07/10/2017
erato.melpomene	CAM040933	CAM040933	ERS4201819	SAMEA6435626	ERR3781174	PRJEB35570	Mindo to Finca Birdadvenrure 1	mindo	min	era.ec.w.min	west	-0.05734	-78.7901	Pichincha	Ecuador	Heliconius	erato	cyrbia	F	1218	BGI.round.2.17	5.53	07/11/2017
erato.melpomene	CAM040934	CAM040934	ERS4201820	SAMEA6435627	ERR3781175	PRJEB35570	Mindo to Finca Birdadvenrure 1	mindo	min	era.ec.w.min	west	-0.05734	-78.7901	Pichincha	Ecuador	Heliconius	erato	cyrbia	M	1218	BGI.round.2.17	6.06	07/11/2017
erato.melpomene	CAM040935	CAM040935	ERS4201821	SAMEA6435628	ERR3781176	PRJEB35570	Mindo to Finca Birdadvenrure 1	mindo	min	era.ec.w.min	west	-0.05734	-78.7901	Pichincha	Ecuador	Heliconius	erato	cyrbia	M	1218	BGI.round.2.17	6.37	07/11/2017
erato.melpomene	CAM040936	CAM040936	ERS4201822	SAMEA6435629	ERR3781177	PRJEB35570	Mindo to Finca Birdadvenrure 1	mindo	min	era.ec.w.min	west	-0.05734	-78.7901	Pichincha	Ecuador	Heliconius	erato	cyrbia	M	1218	BGI.round.2.17	6.68	07/11/2017
erato.melpomene	CAM040944	CAM040944	ERS4212765	SAMEA6447202	ERR3789921	PRJEB35570	Mindo to Finca Birdadvenrure 1	mindo	min	mel.ec.w.min	west	-0.05734	-78.7901	NA	Ecuador	Heliconius	melpomene	cythera	F	1218	BGI.round.3.18	9.59	07/11/2017
erato.melpomene	CAM040952	CAM040952	ERS4212692	SAMEA6447129	ERR3789845	PRJEB35570	Mindo to Finca Birdadvenrure 2	mindo	min	era.ec.w.min	west	-0.05365	-78.79098	Pichincha	Ecuador	Heliconius	erato	cyrbia	F	1230	Novo.Ec.dec17	18.24	07/11/2017
erato.melpomene	CAM040957	CAM040957	ERS4201823	SAMEA6435630	ERR3781178	PRJEB35570	Mindo to Finca Birdadvenrure 2	mindo	min	era.ec.w.min	west	-0.05365	-78.79098	Pichincha	Ecuador	Heliconius	erato	cyrbia	F	1230	BGI.round.2.17	5.96	07/11/2017
erato.melpomene	CAM040971	CAM040971	ERS4201824	SAMEA6435631	ERR3781179	PRJEB35570	Mindo to Finca Birdadvenrure 4	mindo	min	era.ec.w.min	west	-0.05353	-78.78659	Pichincha	Ecuador	Heliconius	erato	cyrbia	M	1219	BGI.round.2.17	5.68	07/11/2017
erato.melpomene	CAM040972	CAM040972	ERS4201825	SAMEA6435632	ERR3781180	PRJEB35570	Mindo to Finca Birdadvenrure 4	mindo	min	era.ec.w.min	west	-0.05353	-78.78659	Pichincha	Ecuador	Heliconius	erato	cyrbia	M	1219	BGI.round.2.17	5.7	07/11/2017
erato.melpomene	CAM040986	CAM040986	ERS4201826	SAMEA6435633	ERR3781181	PRJEB35570	Mindo to Finca Birdadvenrure 4	mindo	min	era.ec.w.min	west	-0.05353	-78.78659	Pichincha	Ecuador	Heliconius	erato	cyrbia	M	1219	BGI.round.2.17	3.87	07/11/2017
erato.melpomene	CAM040987	CAM040987	ERS4201873	SAMEA6435680	ERR3781182	PRJEB35570	Jatun Satcha, jardin botanico	jatun	jat	era.ec.e.jat	east	-1.06713	-77.62864	Napo	Ecuador	Heliconius	erato	lativitta	F	410	BGI.round.2.17	5.43	NA
erato.melpomene	CAM040988	CAM040988	ERS4201874	SAMEA6435681	ERR3781183	PRJEB35570	Jatun Satcha, jardin botanico	jatun	jat	era.ec.e.jat	east	-1.06713	-77.62864	Napo	Ecuador	Heliconius	erato	lativitta	M	410	BGI.round.2.17	5.87	NA
erato.melpomene	CAM040989	CAM040989	ERS4201875	SAMEA6435682	ERR3781184	PRJEB35570	Jatun Satcha, jardin botanico	jatun	jat	era.ec.e.jat	east	-1.06713	-77.62864	Napo	Ecuador	Heliconius	erato	lativitta	M	410	BGI.round.2.17	4.52	NA
erato.melpomene	CAM040990	CAM040990	ERS4201876	SAMEA6435683	ERR3781185	PRJEB35570	Jatun Satcha, jardin botanico	jatun	jat	era.ec.e.jat	east	-1.06713	-77.62864	Napo	Ecuador	Heliconius	erato	lativitta	M	410	BGI.round.2.17	5.36	NA
erato.melpomene	CAM040991	CAM040991	ERS4201877	SAMEA6435684	ERR3781186	PRJEB35570	Jatun Satcha, jardin botanico	jatun	jat	era.ec.e.jat	east	-1.06713	-77.62864	Napo	Ecuador	Heliconius	erato	lativitta	M	410	BGI.round.2.17	4.28	NA
erato.melpomene	CAM040992	CAM040992	ERS4212767	SAMEA6447204	ERR3789923	PRJEB35570	Jatun Satcha P03	jatun	jat	mel.ec.e.jat	east	-1.06695	-77.62758	NA	Ecuador	Heliconius	melpomene	malleti	F	410	BGI.round.3.18	7.41	NA
erato.melpomene	CAM040993	CAM040993	ERS4201878	SAMEA6435685	ERR3781187	PRJEB35570	Jatun Satcha, jardin botanico	jatun	jat	era.ec.e.jat	east	-1.06713	-77.62864	Napo	Ecuador	Heliconius	erato	lativitta	F	410	BGI.round.2.17	5.11	NA
erato.melpomene	CAM040994	CAM040994	ERS4201879	SAMEA6435686	ERR3781188	PRJEB35570	Jatun Satcha, jardin botanico	jatun	jat	era.ec.e.jat	east	-1.06713	-77.62864	Napo	Ecuador	Heliconius	erato	lativitta	F	410	BGI.round.2.17	4.98	NA
erato.melpomene	CAM040995	CAM040995	ERS4201880	SAMEA6435687	ERR3781189	PRJEB35570	Jatun Satcha, jardin botanico	jatun	jat	era.ec.e.jat	east	-1.06713	-77.62864	Napo	Ecuador	Heliconius	erato	lativitta	F	410	BGI.round.2.17	4.58	NA
erato.melpomene	CAM040999	CAM040999	ERS4212775	SAMEA6447212	ERR3789931	PRJEB35570	San Pedro de Arajuno, trail	jatun	jat	mel.ec.e.jat	east	-1.09759	-77.5893	NA	Ecuador	Heliconius	melpomene	malleti	M	392	BGI.round.3.18	5.72	NA
erato.melpomene	CAM041001	CAM041001	ERS4201881	SAMEA6435688	ERR3781190	PRJEB35570	Pununo	jatun	jat	era.ec.e.jat	east	-1.02277	-77.67152	Napo	Ecuador	Heliconius	erato	lativitta	M	423	BGI.round.2.17	4.07	NA
erato.melpomene	CAM041002	CAM041002	ERS4201882	SAMEA6435689	ERR3781191	PRJEB35570	Pununo	jatun	jat	era.ec.e.jat	east	-1.02277	-77.67152	Napo	Ecuador	Heliconius	erato	lativitta	M	423	BGI.round.2.17	4.3	NA
erato.melpomene	CAM041003	CAM041003	ERS4201883	SAMEA6435690	ERR3781192	PRJEB35570	Pununo	jatun	jat	era.ec.e.jat	east	-1.02277	-77.67152	Napo	Ecuador	Heliconius	erato	lativitta	M	423	BGI.round.2.17	4.86	NA
erato.melpomene	CAM041004	CAM041004	ERS4201884	SAMEA6435691	ERR3781193	PRJEB35570	San Pedro de Arajuno, trail	jatun	jat	era.ec.e.jat	east	-1.09759	-77.5893	Napo	Ecuador	Heliconius	erato	lativitta	M	392	BGI.round.2.17	5.08	NA
erato.melpomene	CAM041005	CAM041005	ERS4201885	SAMEA6435692	ERR3781194	PRJEB35570	San Pedro de Arajuno, trail	jatun	jat	era.ec.e.jat	east	-1.09759	-77.5893	Napo	Ecuador	Heliconius	erato	lativitta	M	392	BGI.round.2.17	4.14	NA
erato.melpomene	CAM041006	CAM041006	ERS4201886	SAMEA6435693	ERR3781195	PRJEB35570	Road to Shalcana	jatun	jat	era.ec.e.jat	east	-1.0558	-77.70191	Napo	Ecuador	Heliconius	erato	lativitta	M	440	BGI.round.2.17	5.28	NA
erato.melpomene	CAM041007	CAM041007	ERS4201887	SAMEA6435694	ERR3781196	PRJEB35570	San Pedro de Arajuno, trail	jatun	jat	era.ec.e.jat	east	-1.09759	-77.5893	Napo	Ecuador	Heliconius	erato	lativitta	M	392	BGI.round.2.17	5.46	NA
erato.melpomene	CAM041008	CAM041008	ERS4201888	SAMEA6435695	ERR3781197	PRJEB35570	San Pedro de Arajuno, trail	jatun	jat	era.ec.e.jat	east	-1.09759	-77.5893	Napo	Ecuador	Heliconius	erato	lativitta	M	392	BGI.round.2.17	4.68	NA
erato.melpomene	CAM041014	CAM041014	ERS4212704	SAMEA6447141	ERR3789846	PRJEB35570	San Pedro de Arajuno, trail	jatun	jat	era.ec.e.jat	east	-1.09759	-77.5893	Napo	Ecuador	Heliconius	erato	lativitta	F	392	Novo.Ec.dec17	16.31	NA
erato.melpomene	CAM041027	CAM041027	ERS4212782	SAMEA6447219	ERR3789938	PRJEB35570	San Pedro de Arajuno, trail	jatun	jat	mel.ec.e.jat	east	-1.09759	-77.5893	NA	Ecuador	Heliconius	melpomene	malleti	M	392	BGI.round.3.18	3.14	NA
erato.melpomene	CAM041030	CAM041030	ERS4212585	SAMEA6447022	ERR3789847	PRJEB35570	Road to Shalcana	jatun	jat	era.ec.e.jat	east	-1.0558	-77.70191	Napo	Ecuador	Heliconius	erato	lativitta	M	440	Novo.Ec.dec17	16.62	NA
erato.melpomene	CAM041031	CAM041031	ERS4212705	SAMEA6447142	ERR3789848	PRJEB35570	Road to Shalcana	jatun	jat	era.ec.e.jat	east	-1.0558	-77.70191	Napo	Ecuador	Heliconius	erato	lativitta	M	440	Novo.Ec.dec17	16.32	NA
erato.melpomene	CAM041044	CAM041044	ERS4201890	SAMEA6435697	ERR3781199	PRJEB35570	Finca Jose Simbanas P13	narupa	nar	era.ec.e.nar	east	-0.73017	-77.77367	Napo	Ecuador	Heliconius	erato	lativitta	M	1167	BGI.round.2.17	5.39	NA
erato.relatives	CAM041045	CAM041045	ERS7262935	ERR6503489, ERR6503490	ERR6503489, ERR6503490	PRJEB35570	Reserva Narupa, bridge	NA	NA	NA	east	NA	NA	NA	Ecuador	Heliconius	telesiphe	sotericus	NA	1120	bgi3.high.alt.relatives	NA	NA
erato.melpomene	CAM041046	CAM041046	ERS4212720	SAMEA6447157	ERR3789876	PRJEB35570	San Pedro de Arajuno, trail	jatun	jat	mel.ec.e.jat	east	-1.09759	-77.5893	NA	Ecuador	Heliconius	melpomene	malleti	M	392	BGI.round.3.18	9.26	NA
erato.melpomene	CAM041047	CAM041047	ERS4201891	SAMEA6435698	ERR3781200	PRJEB35570	San Pedro de Arajuno, trail	jatun	jat	era.ec.e.jat	east	-1.09759	-77.5893	Napo	Ecuador	Heliconius	erato	lativitta	M	392	BGI.round.2.17	5.48	NA
erato.melpomene	CAM041048	CAM041048	ERS4212783	SAMEA6447220	ERR3789939	PRJEB35570	Road to Shalcana	jatun	jat	mel.ec.e.jat	east	-1.0558	-77.70191	NA	Ecuador	Heliconius	melpomene	malleti	F	440	BGI.round.3.18	2.24	NA
melpomene.relatives	CAM041051	CAM041051	ERS7262936	ERR6503491, ERR6503492	ERR6503491, ERR6503492	PRJEB35570	Road to Shalcana	NA	NA	NA	East	NA	NA	NA	Ecuador	Heliconius	timareta	nov.	NA	440	bgi3.high.alt.relatives	NA	NA
erato.melpomene	CAM041052	CAM041052	ERS4212769	SAMEA6447206	ERR3789925	PRJEB35570	Road to Shalcana	jatun	jat	mel.ec.e.jat	east	-1.0558	-77.70191	NA	Ecuador	Heliconius	melpomene	malleti	M	440	BGI.round.3.18	7.14	NA
erato.melpomene	CAM041053	CAM041053	ERS4212768	SAMEA6447205	ERR3789924	PRJEB35570	Road to Shalcana	jatun	jat	mel.ec.e.jat	east	-1.0558	-77.70191	NA	Ecuador	Heliconius	melpomene	malleti	M	440	BGI.round.3.18	7.37	NA
erato.melpomene	CAM041060	CAM041060	ERS4212716	SAMEA6447153	ERR3789872	PRJEB35570	Road to Shalcana	jatun	jat	mel.ec.e.jat	east	-1.0558	-77.70191	NA	Ecuador	Heliconius	melpomene	malleti	M	440	BGI.round.3.18	5.39	08/02/2017
melpomene.relatives	CAM041061	CAM041061	ERS7262937	ERR6503493, ERR6503494	ERR6503493, ERR6503494	PRJEB35570	Road to Shalcana 2	NA	NA	NA	East	NA	NA	NA	Ecuador	Heliconius	timareta	nov.	NA	448	bgi3.high.alt.relatives	NA	08/02/2017
erato.melpomene	CAM041063	CAM041063	ERS4212771	SAMEA6447208	ERR3789927	PRJEB35570	Road to Shalcana	jatun	jat	mel.ec.e.jat	east	-1.0558	-77.70191	NA	Ecuador	Heliconius	melpomene	malleti	F	440	BGI.round.3.18	6.82	08/02/2017
erato.melpomene	CAM041064	CAM041064	ERS4212776	SAMEA6447213	ERR3789932	PRJEB35570	Road to Shalcana 2	jatun	jat	mel.ec.e.jat	east	-1.05912	-77.69967	NA	Ecuador	Heliconius	melpomene	malleti	M	448	BGI.round.3.18	4.07	08/02/2017
melpomene.relatives	CAM041065	CAM041065	ERS7262938	ERR6503495, ERR6503496	ERR6503495, ERR6503496	PRJEB35570	Road to Shalcana 2	NA	NA	NA	East	NA	NA	NA	Ecuador	Heliconius	timareta	nov.	NA	448	bgi3.high.alt.relatives	NA	08/02/2017
melpomene.relatives	CAM041067	CAM041067	ERS7262939	ERR6503497, ERR6503498	ERR6503497, ERR6503498	PRJEB35570	Road to Shalcana	NA	NA	NA	East	NA	NA	NA	Ecuador	Heliconius	timareta	nov.	NA	440	bgi3.high.alt.relatives	NA	08/02/2017
erato.melpomene	CAM041100	CAM041100	ERS4212786	SAMEA6447223	ERR3789942	PRJEB35570	Reserva Narupa, bridge	narupa	nar	mel.ec.e.nar	east	-0.6838	-77.73973	NA	Ecuador	Heliconius	melpomene	malleti	M	1120	BGI.round.3.18	6.61	08/05/2017
erato.melpomene	CAM041101	CAM041101	ERS4212727	SAMEA6447164	ERR3789883	PRJEB35570	Reserva Narupa, bridge	narupa	nar	mel.ec.e.nar	east	-0.6838	-77.73973	NA	Ecuador	Heliconius	melpomene	malleti	M	1120	BGI.round.3.18	11.6	08/05/2017
erato.melpomene	CAM041102	CAM041102	ERS4201892	SAMEA6435699	ERR3781201	PRJEB35570	Reserva Narupa, bridge	narupa	nar	era.ec.e.nar	east	-0.6838	-77.73973	Napo	Ecuador	Heliconius	erato	lativitta	M	1120	BGI.round.2.17	3.74	08/05/2017
erato.melpomene	CAM041103	CAM041103	ERS4201893	SAMEA6435700	ERR3781202	PRJEB35570	Reserva Narupa, bridge	narupa	nar	era.ec.e.nar	east	-0.6838	-77.73973	Napo	Ecuador	Heliconius	erato	lativitta	M	1120	BGI.round.2.17	3.12	08/05/2017
erato.relatives	CAM041105	CAM041105	ERS7262940	ERR6503499, ERR6503500	ERR6503499, ERR6503500	PRJEB35570	Reserva Narupa, bridge	NA	NA	NA	east	NA	NA	NA	Ecuador	Heliconius	telesiphe	sotericus	NA	1120	bgi3.high.alt.relatives	NA	08/05/2017
erato.relatives	CAM041106	CAM041106	ERS7262941	ERR6503501, ERR6503502	ERR6503501, ERR6503502	PRJEB35570	Reserva Narupa, bridge	NA	NA	NA	east	NA	NA	NA	Ecuador	Heliconius	telesiphe	sotericus	NA	1120	bgi3.high.alt.relatives	NA	08/05/2017
erato.relatives	CAM041107	CAM041107	ERS7262942	ERR6503503, ERR6503504	ERR6503503, ERR6503504	PRJEB35570	Reserva Narupa, bridge	NA	NA	NA	east	NA	NA	NA	Ecuador	Heliconius	telesiphe	sotericus	NA	1120	bgi3.high.alt.relatives	NA	08/05/2017
erato.relatives	CAM041108	CAM041108	ERS7262943	ERR6503505, ERR6503506	ERR6503505, ERR6503506	PRJEB35570	Reserva Narupa, bridge	NA	NA	NA	east	NA	NA	NA	Ecuador	Heliconius	telesiphe	sotericus	NA	1120	bgi3.high.alt.relatives	NA	08/05/2017
erato.relatives	CAM041109	CAM041109	ERS7262944	ERR6503507, ERR6503508	ERR6503507, ERR6503508	PRJEB35570	Reserva Narupa, bridge	NA	NA	NA	east	NA	NA	NA	Ecuador	Heliconius	telesiphe	sotericus	NA	1120	bgi3.high.alt.relatives	NA	08/05/2017
erato.relatives	CAM041110	CAM041110	ERS7262945	ERR6503509, ERR6503510	ERR6503509, ERR6503510	PRJEB35570	Reserva Narupa, bridge	NA	NA	NA	east	NA	NA	NA	Ecuador	Heliconius	telesiphe	sotericus	NA	1120	bgi3.high.alt.relatives	NA	08/05/2017
erato.melpomene	CAM041112	CAM041112	ERS4212706	SAMEA6447143	ERR3789849	PRJEB35570	Limoncocha - El Carmen 1	jatun	jat	era.ec.e.jat	east	-1.09256	-77.54583	Napo	Ecuador	Heliconius	erato	lativitta	M	458	Novo.Ec.dec17	15.62	08/06/2017
melpomene.relatives	CAM041147	CAM041147	ERS7262946	ERR6503511, ERR6503512	ERR6503511, ERR6503512	PRJEB35570	Limoncocha - El Carmen 1	NA	NA	NA	East	NA	NA	NA	Ecuador	Heliconius	timareta	nov.	NA	458	bgi3.high.alt.relatives	NA	02/02/2018
erato.melpomene	CAM041159	CAM041159	ERS4212718	SAMEA6447155	ERR3789874	PRJEB35570	Limoncocha - El Carmen 2	jatun	jat	mel.ec.e.jat	east	-1.08937	-77.54254	NA	Ecuador	Heliconius	melpomene	malleti	M	429	BGI.round.3.18	0.84	02/06/2018
erato.melpomene	CAM041168	CAM041168	ERS4212773	SAMEA6447210	ERR3789929	PRJEB35570	Limoncocha - El Carmen 1	jatun	jat	mel.ec.e.jat	east	-1.09256	-77.54583	NA	Ecuador	Heliconius	melpomene	malleti	M	458	BGI.round.3.18	6.13	02/07/2018
erato.melpomene	CAM041176	CAM041176	ERS4212719	SAMEA6447156	ERR3789875	PRJEB35570	Limoncocha - El Carmen 1	jatun	jat	mel.ec.e.jat	east	-1.09256	-77.54583	NA	Ecuador	Heliconius	melpomene	malleti	M	458	BGI.round.3.18	10.73	02/07/2018
melpomene.relatives	CAM041177	CAM041177	ERS7262947	ERR6503513, ERR6503514	ERR6503513, ERR6503514	PRJEB35570	Limoncocha - El Carmen 1	NA	NA	NA	East	NA	NA	NA	Ecuador	Heliconius	timareta	nov.	NA	458	bgi3.high.alt.relatives	NA	02/07/2018
erato.melpomene	CAM041178	CAM041178	ERS4212774	SAMEA6447211	ERR3789930	PRJEB35570	Limoncocha - El Carmen 1	jatun	jat	mel.ec.e.jat	east	-1.09256	-77.54583	NA	Ecuador	Heliconius	melpomene	malleti	M	458	BGI.round.3.18	5.94	02/07/2018
melpomene.relatives	CAM041179	CAM041179	ERS7262948	ERR6503515, ERR6503516	ERR6503515, ERR6503516	PRJEB35570	Limoncocha - El Carmen 1	NA	NA	NA	East	NA	NA	NA	Ecuador	Heliconius	timareta	nov.	NA	458	bgi3.high.alt.relatives	NA	02/07/2018
melpomene.relatives	CAM041180	CAM041180	ERS7262949	ERR6503517, ERR6503518	ERR6503517, ERR6503518	PRJEB35570	Limoncocha - El Carmen 1	NA	NA	NA	East	NA	NA	NA	Ecuador	Heliconius	timareta	nov.	NA	458	bgi3.high.alt.relatives	NA	02/07/2018
melpomene.relatives	CAM041181	CAM041181	ERS7262950	ERR6503519, ERR6503520	ERR6503519, ERR6503520	PRJEB35570	Limoncocha - El Carmen 1	NA	NA	NA	East	NA	NA	NA	Ecuador	Heliconius	timareta	nov.	NA	458	bgi3.high.alt.relatives	NA	02/07/2018
melpomene.relatives	CAM041184	CAM041184	ERS7262951	ERR6503521, ERR6503522	ERR6503521, ERR6503522	PRJEB35570	Limoncocha - El Carmen 1	NA	NA	NA	East	NA	NA	NA	Ecuador	Heliconius	timareta	nov.	NA	458	bgi3.high.alt.relatives	NA	02/07/2018
erato.melpomene	CAM041188	CAM041188	ERS4212784	SAMEA6447221	ERR3789940	PRJEB35570	Reserva Narupa, P10	narupa	nar	era.ec.e.nar	east	-0.67964	-77.73953	NA	Ecuador	Heliconius	erato	lativitta	M	1230	BGI.round.3.18	2.06	02/08/2018
erato.melpomene	CAM041189	CAM041189	ERS4212785	SAMEA6447222	ERR3789941	PRJEB35570	Finca Narupa	narupa	nar	era.ec.e.nar	east	-0.73017	-77.77367	NA	Ecuador	Heliconius	erato	lativitta	M	1210	BGI.round.3.18	2.07	02/08/2018
erato.melpomene	CAM041191	CAM041191	ERS4212732	SAMEA6447169	ERR3789888	PRJEB35570	Finca Narupa	narupa	nar	mel.ec.e.nar	east	-0.73017	-77.77367	NA	Ecuador	Heliconius	melpomene	malleti	M	1210	BGI.round.3.18	6.89	02/08/2018
erato.melpomene	CAM041196	CAM041196	ERS4212787	SAMEA6447224	ERR3789943	PRJEB35570	Reserva Narupa, bridge	narupa	nar	era.ec.e.nar	east	-0.6838	-77.73973	NA	Ecuador	Heliconius	erato	lativitta	M	1120	BGI.round.3.18	5.33	02/08/2018
erato.melpomene	CAM041200	CAM041200	ERS4212729	SAMEA6447166	ERR3789885	PRJEB35570	Reserva Narupa, bridge	narupa	nar	mel.ec.e.nar	east	-0.6838	-77.73973	NA	Ecuador	Heliconius	melpomene	malleti	M	1120	BGI.round.3.18	7.67	02/08/2018
erato.melpomene	CAM041201	CAM041201	ERS4212726	SAMEA6447163	ERR3789882	PRJEB35570	Reserva Narupa, bridge	narupa	nar	mel.ec.e.nar	east	-0.6838	-77.73973	NA	Ecuador	Heliconius	melpomene	malleti	M	1120	BGI.round.3.18	10.06	02/08/2018
erato.melpomene	CAM041202	CAM041202	ERS4212728	SAMEA6447165	ERR3789884	PRJEB35570	Road after y in km24 Tena-Quito	narupa	nar	mel.ec.e.nar	east	-0.69241	-77.82016	NA	Ecuador	Heliconius	melpomene	malleti	F	1298	BGI.round.3.18	8.75	02/08/2018
erato.melpomene	CAM041208	CAM041208	ERS4212731	SAMEA6447168	ERR3789887	PRJEB35570	Wild Sumaco Hummingbird Trail	sumaco	sum	mel.ec.e.sum	east	-0.67707	-77.59852	NA	Ecuador	Heliconius	melpomene	malleti	M	1468	BGI.round.3.18	7	02/09/2018
erato.melpomene	CAM041209	CAM041209	ERS4212778	SAMEA6447215	ERR3789934	PRJEB35570	Wild Sumaco Hummingbird Trail	sumaco	sum	mel.ec.e.sum	east	-0.67707	-77.59852	NA	Ecuador	Heliconius	melpomene	malleti	M	1468	BGI.round.3.18	6.81	02/09/2018
erato.melpomene	CAM041210	CAM041210	ERS4212730	SAMEA6447167	ERR3789886	PRJEB35570	Wild Sumaco Hummingbird Trail	sumaco	sum	mel.ec.e.sum	east	-0.67707	-77.59852	NA	Ecuador	Heliconius	melpomene	malleti	M	1468	BGI.round.3.18	7.05	02/09/2018
erato.melpomene	CAM041211	CAM041211	ERS4212792	SAMEA6447229	ERR3789948	PRJEB35570	Wild Sumaco Hummingbird Trail	sumaco	sum	mel.ec.e.sum	east	-0.67707	-77.59852	NA	Ecuador	Heliconius	melpomene	malleti	M	1468	BGI.round.3.18	4.55	02/09/2018
erato.melpomene	CAM041212	CAM041212	ERS4212788	SAMEA6447225	ERR3789944	PRJEB35570	Wild Sumaco Hummingbird Trail	sumaco	sum	mel.ec.e.sum	east	-0.67707	-77.59852	NA	Ecuador	Heliconius	melpomene	malleti	M	1468	BGI.round.3.18	6.11	02/09/2018
erato.melpomene	CAM041225	CAM041225	ERS4212794	SAMEA6447231	ERR3789950	PRJEB35570	Mina Negra	narupa	nar	era.ec.e.nar	east	-0.71258	-77.74066	NA	Ecuador	Heliconius	erato	lativitta	M	1282	BGI.round.3.18	4.91	02/09/2018
erato.melpomene	CAM041226	CAM041226	ERS4212795	SAMEA6447232	ERR3789951	PRJEB35570	Mina Negra	narupa	nar	era.ec.e.nar	east	-0.71258	-77.74066	NA	Ecuador	Heliconius	erato	lativitta	M	1282	BGI.round.3.18	5.08	02/09/2018
erato.melpomene	CAM041227	CAM041227	ERS4212796	SAMEA6447233	ERR3789952	PRJEB35570	Mina Negra	narupa	nar	era.ec.e.nar	east	-0.71258	-77.74066	NA	Ecuador	Heliconius	erato	lativitta	M	1282	BGI.round.3.18	5.24	02/09/2018
erato.melpomene	CAM041263	CAM041263	ERS4212797	SAMEA6447234	ERR3789953	PRJEB35570	Reventador road	reventador	rev	era.ec.e.rev	east	-0.01876	-77.52574	NA	Ecuador	Heliconius	erato	lativitta	M	1312	BGI.round.3.18	5.26	02/10/2018
erato.melpomene	CAM041264	CAM041264	ERS4212798	SAMEA6447235	ERR3789954	PRJEB35570	Reventador road	reventador	rev	era.ec.e.rev	east	-0.01876	-77.52574	NA	Ecuador	Heliconius	erato	lativitta	M	1312	BGI.round.3.18	5.21	02/10/2018
erato.melpomene	CAM041265	CAM041265	ERS4212799	SAMEA6447236	ERR3789955	PRJEB35570	Reventador road	reventador	rev	era.ec.e.rev	east	-0.01876	-77.52574	NA	Ecuador	Heliconius	erato	lativitta	M	1312	BGI.round.3.18	5.92	02/10/2018
erato.melpomene	CAM041266	CAM041266	ERS4212800	SAMEA6447237	ERR3789956	PRJEB35570	Reventador road	reventador	rev	era.ec.e.rev	east	-0.01876	-77.52574	NA	Ecuador	Heliconius	erato	lativitta	M	1312	BGI.round.3.18	5.64	02/10/2018
erato.melpomene	CAM041274	CAM041274	ERS4212802	SAMEA6447239	ERR3789958	PRJEB35570	Reventador road	reventador	rev	mel.ec.e.rev	east	-0.01876	-77.52574	NA	Ecuador	Heliconius	melpomene	malleti	F	1312	BGI.round.3.18	1.5	02/10/2018
erato.melpomene	CAM041275	CAM041275	ERS4212793	SAMEA6447230	ERR3789949	PRJEB35570	Reventador road	reventador	rev	mel.ec.e.rev	east	-0.01876	-77.52574	NA	Ecuador	Heliconius	melpomene	malleti	M	1312	BGI.round.3.18	3.34	02/10/2018
erato.melpomene	CAM041277	CAM041277	ERS4212803	SAMEA6447240	ERR3789959	PRJEB35570	Reventador road	reventador	rev	era.ec.e.rev	east	-0.01876	-77.52574	NA	Ecuador	Heliconius	erato	lativitta	F	1312	BGI.round.3.18	4.4	02/10/2018
erato.melpomene	CAM041278	CAM041278	ERS4212804	SAMEA6447241	ERR3789960	PRJEB35570	Reventador road	reventador	rev	era.ec.e.rev	east	-0.01876	-77.52574	NA	Ecuador	Heliconius	erato	lativitta	M	1312	BGI.round.3.18	3.89	02/10/2018
erato.melpomene	CAM120424	CAM120424	ERS4201895	SAMEA6435702	ERR3781204	PRJEB35570	Anangu Boca del Rio ECD OR	anangu	ana	era.ec.e.ana	east	-0.502982	-76.385212	Orellana	Ecuador	Heliconius	erato	lativitta	M	230	BGI.round.2.17	4.45	17/11/2005
erato.melpomene	CAM120448	CAM120448	ERS4212805	SAMEA6447242	ERR3789961	PRJEB35570	Anangu Boca del Rio ECD OR	anangu	ana	mel.ec.e.ana	east	-0.502982	-76.385212	Orellana	Ecuador	Heliconius	melpomene	malleti	F	220	BGI.round.3.18	7.28	20/11/2005
erato.melpomene	CAM120473	CAM120473	ERS4201896	SAMEA6435703	ERR3781205	PRJEB35570	Anangu Boca del Rio ECD OR	anangu	ana	era.ec.e.ana	east	-0.502982	-76.385212	Orellana	Ecuador	Heliconius	erato	lativitta	F	230	BGI.round.2.17	5.59	22/11/2005
erato.melpomene	CAM120474	CAM120474	ERS4201897	SAMEA6435704	ERR3781206	PRJEB35570	Anangu Boca del Rio ECD OR	anangu	ana	era.ec.e.ana	east	-0.502982	-76.385212	Orellana	Ecuador	Heliconius	erato	lativitta	F	230	BGI.round.2.17	6.12	22/11/2005
erato.melpomene	CAM120557	CAM120557	ERS4212806	SAMEA6447243	ERR3789962	PRJEB35570	Anangu Boca del Rio ECD OR	anangu	ana	mel.ec.e.ana	east	-0.502982	-76.385212	Orellana	Ecuador	Heliconius	melpomene	malleti	F	220	BGI.round.3.18	7.21	25/11/2005
erato.melpomene	CAM120589	CAM120589	ERS4201898	SAMEA6435705	ERR3781207	PRJEB35570	Anangu Boca del Rio ECD OR	anangu	ana	era.ec.e.ana	east	-0.502982	-76.385212	Orellana	Ecuador	Heliconius	erato	lativitta	M	230	BGI.round.2.17	12.45	27/11/2005
erato.melpomene	CAM120665	CAM120665	ERS4212807	SAMEA6447244	ERR3789963	PRJEB35570	Napo Wildlife Center community Anangu	anangu	ana	mel.ec.e.ana	east	-0.524246	-76.43992	NA	Ecuador	Heliconius	melpomene	malleti	M	230	BGI.round.3.18	8.33	02/12/2005
erato.melpomene	CAM120738	CAM120738	ERS4201899	SAMEA6435706	ERR3781208	PRJEB35570	Anangu Boca del Rio ECD OR	anangu	ana	era.ec.e.ana	east	-0.502982	-76.385212	Orellana	Ecuador	Heliconius	erato	lativitta	M	230	BGI.round.2.17	7.43	07/12/2005
erato.melpomene	CAM120739	CAM120739	ERS4201900	SAMEA6435707	ERR3781209	PRJEB35570	Anangu Boca del Rio ECD OR	anangu	ana	era.ec.e.ana	east	-0.502982	-76.385212	Orellana	Ecuador	Heliconius	erato	lativitta	M	230	BGI.round.2.17	3.32	07/12/2005
erato.melpomene	CAM120740	CAM120740	ERS4201901	SAMEA6435708	ERR3781210	PRJEB35570	Anangu Boca del Rio ECD OR	anangu	ana	era.ec.e.ana	east	-0.502982	-76.385212	Orellana	Ecuador	Heliconius	erato	lativitta	F	230	BGI.round.2.17	4.53	07/12/2005
melpomene.relatives	CAM40013	CAM040013	ERS12461604	NA	ERR9957373, ERR9957374	PRJEB35570	Campo Cana	NA	NA	NA	East	NA	NA	Putumayo (Province)	Colombia	Heliconius	timareta	tristero	M	1,064	NA	NA	14/01/2016
melpomene.relatives	CAM40100	CAM040100	ERS12461605	NA	ERR9957375	PRJEB35570	Campo Cana Mauricio1	campo	cam	era.co.e.cam	East	1.21286	-76.68748	Putumayo (Province)	Colombia	Heliconius	timareta	tristero	M	1,064	NA	NA	17/01/2017
erato.melpomene	CS000289	CS000289	ERS4212808	SAMEA6447245	ERR3789964	PRJEB35570	Ladrilleros	ladrilleros	lad	era.co.w.lad	west	3.958333333	-77.37333333	NA	Colombia	Heliconius	erato	venus	M	34	BGI.round.3.18	5.86	12/06/2003
erato.melpomene	CS00046	CS00046	ERS4212812	SAMEA6447249	ERR3789968	PRJEB35570	Ladrilleros	ladrilleros	lad	era.co.w.lad	west	3.958333333	-77.37333333	NA	Colombia	Heliconius	erato	venus	M	34	BGI.round.3.18	4.72	NA
erato.melpomene	CS000460	CS000460	ERS4212813	SAMEA6447250	ERR3789969	PRJEB35570	Ladrilleros	ladrilleros	lad	era.co.w.lad	west	3.958333333	-77.37333333	NA	Colombia	Heliconius	erato	venus	F	34	BGI.round.3.18	5.31	23/09/2003
erato.melpomene	CS00047	CS00047	ERS4212814	SAMEA6447251	ERR3789970	PRJEB35570	Ladrilleros	ladrilleros	lad	era.co.w.lad	west	3.958333333	-77.37333333	NA	Colombia	Heliconius	erato	venus	F	34	BGI.round.3.18	4.48	NA
erato.melpomene	CS000519_ena	CS000519	ERS977710	NA	ERR1143610	NA	Rio Bravo-Calima	bravo	bra	mel.co.w.bra	west	3.88399	-76.6325	Valle del Cauca	Colombia	Heliconius	melpomene	vulcanus	M	1165	Wallbank et al. 2016 PLOSBio	13.86	NA
erato.melpomene	CS000586_ena	CS000586	ERS2196353	NA	ERR2298250	NA	Sucre	florencia	flo	mel.co.e.flo	east	1.803333	-75.655277	Caquet�	Colombia	Heliconius	melpomene	malleti	M	1200	Van Belleghem et al. 2018 MolEcol Zchr	23.89	01/04/2003
erato.melpomene	CS000594_ena	CS000594	ERS2196354	NA	ERR2298251	NA	Sucre	florencia	flo	mel.co.e.flo	east	1.803333	-75.655277	Caquet�	Colombia	Heliconius	melpomene	malleti	M	1200	Van Belleghem et al. 2018 MolEcol Zchr	33.84	01/05/2003
erato.melpomene	CS000604_ena	CS000604	ERS2196355	NA	ERR2298252	NA	Sucre	florencia	flo	mel.co.e.flo	east	1.803333	-75.655277	Caquet�	Colombia	Heliconius	melpomene	malleti	M	1200	Van Belleghem et al. 2018 MolEcol Zchr	25.21	01/07/2003
erato.melpomene	CS000615_ena	CS000615	ERS2196356	NA	ERR2298253	NA	Sucre	florencia	flo	mel.co.e.flo	east	1.803333	-75.655277	Caquet�	Colombia	Heliconius	melpomene	malleti	M	1200	Van Belleghem et al. 2018 MolEcol Zchr	21.71	01/08/2003
erato.melpomene	CS000627	CS000627	ERS4212816	SAMEA6447253	ERR3789972	PRJEB35570	Ladrilleros	ladrilleros	lad	era.co.w.lad	west	3.958333333	-77.37333333	NA	Colombia	Heliconius	erato	venus	M	34	BGI.round.3.18	5.17	06/01/2003
erato.melpomene	CS000628	CS000628	ERS4212817	SAMEA6447254	ERR3789973	PRJEB35570	Ladrilleros	ladrilleros	lad	era.co.w.lad	west	3.958333333	-77.37333333	NA	Colombia	Heliconius	erato	venus	M	34	BGI.round.3.18	4.14	03/01/2003
erato.melpomene	CS000630	CS000630	ERS4212818	SAMEA6447255	ERR3789974	PRJEB35570	Ladrilleros	ladrilleros	lad	era.co.w.lad	west	3.958333333	-77.37333333	NA	Colombia	Heliconius	erato	venus	M	34	BGI.round.3.18	4.83	06/01/2003
erato.melpomene	CS000632	CS000632	ERS4212819	SAMEA6447256	ERR3789975	PRJEB35570	Ladrilleros	ladrilleros	lad	era.co.w.lad	west	3.958333333	-77.37333333	NA	Colombia	Heliconius	erato	venus	M	34	BGI.round.3.18	6.84	08/01/2003
erato.melpomene	CS000634	CS000634	ERS4212821	SAMEA6447258	ERR3789977	PRJEB35570	Ladrilleros	ladrilleros	lad	era.co.w.lad	west	3.958333333	-77.37333333	NA	Colombia	Heliconius	erato	venus	F	34	BGI.round.3.18	1.67	12/01/2003
erato.melpomene	CS000635	CS000635	ERS4212822	SAMEA6447259	ERR3789978	PRJEB35570	Ladrilleros	ladrilleros	lad	era.co.w.lad	west	3.958333333	-77.37333333	NA	Colombia	Heliconius	erato	venus	M	34	BGI.round.3.18	5.54	12/01/2003
erato.melpomene	CS000636	CS000636	ERS4212823	SAMEA6447260	ERR3789979	PRJEB35570	Ladrilleros	ladrilleros	lad	mel.co.w.lad	west	3.958333333	-77.37333333	NA	Colombia	Heliconius	melpomene	vulcanus	M	34	BGI.round.3.18	8.56	12/01/2003
erato.melpomene	CS000647	CS000647	ERS4212824	SAMEA6447261	ERR3789980	PRJEB35570	Ladrilleros	ladrilleros	lad	mel.co.w.lad	west	3.958333333	-77.37333333	NA	Colombia	Heliconius	melpomene	vulcanus	M	34	BGI.round.3.18	8.71	15/01/2003
erato.melpomene	CS000648	CS000648	ERS4212825	SAMEA6447262	ERR3789981	PRJEB35570	Ladrilleros	ladrilleros	lad	mel.co.w.lad	west	3.958333333	-77.37333333	NA	Colombia	Heliconius	melpomene	vulcanus	M	34	BGI.round.3.18	9.03	15/01/2003
erato.melpomene	CS000710_ena	CS000710	ERS1030540	SAMEA3723391	ERR1307105	PRJEB35570	Rio Bravo-Calima	bravo	bra	mel.co.w.bra	west	3.88399	-76.6325	Valle del Cauca	Colombia	Heliconius	melpomene	vulcanus	M	1165	Enciso-Romero et al. 2017 MolEcol	35.48	02/04/2004
erato.melpomene	CS000712_ena	CS000712	ERS1030541	NA	ERR1307106	PRJEB35570	Rio Bravo-Calima	bravo	bra	mel.co.w.bra	west	3.88399	-76.6325	Valle del Cauca	Colombia	Heliconius	melpomene	vulcanus	M	1165	Enciso-Romero et al. 2017 MolEcol	8.76	NA
erato.melpomene	CS001001	CS001001	ERS4212828	SAMEA6447265	ERR3789984	PRJEB35570	Santa Barbara	barbara	bar	mel.co.w.bar	west	3.829761	-76.78568	NA	Colombia	Heliconius	melpomene	vulcanus	M	282	BGI.round.3.18	8.07	06/12/2004
erato.melpomene	CS001002_ena	CS001002	ERS2196349	NA	ERR2298223	NA	Sucre	florencia	flo	mel.co.e.flo	east	1.803333	-75.655277	Caquet�	Colombia	Heliconius	melpomene	malleti	M	1200	Van Belleghem et al. 2018 MolEcol Zchr	23.02	01/05/2005
erato.melpomene	CS001011_ena	CS001011	ERS2196350	NA	ERR2298224	NA	Sucre	florencia	flo	mel.co.e.flo	east	1.803333	-75.655277	Caquet�	Colombia	Heliconius	melpomene	malleti	M	1200	Van Belleghem et al. 2018 MolEcol Zchr	28.38	01/07/2005
erato.melpomene	CS001286_ena	CS001286	ERS1030547	NA	ERR1307112	PRJEB35570	Quebrada La Yuca	fllow florencia	fll	mel.co.e.fll	east	1.609722222	-75.66694444	Caquet�	Colombia	Heliconius	melpomene	malleti	M	340	Enciso-Romero et al. 2017 MolEcol	31.71	01/01/2008
erato.melpomene	CS001815_ena	CS001815	ERS2196351	NA	ERR2298231	NA	Sucre	florencia	flo	mel.co.e.flo	east	1.803333	-75.655277	Caquet�	Colombia	Heliconius	melpomene	malleti	M	1200	Van Belleghem et al. 2018 MolEcol Zchr	15.46	06/07/2000
erato.melpomene	CS002278	CS002278	ERS4212829	SAMEA6447266	ERR3789985	PRJEB35570	Ladrilleros	ladrilleros	lad	mel.co.w.lad	west	3.958333333	-77.37333333	NA	Colombia	Heliconius	melpomene	vulcanus	M	34	BGI.round.3.18	8.35	21/07/2008
erato.melpomene	CS002311_ena	CS002311	ERS1030546	NA	ERR1307111	PRJEB35570	Finca C. Pi�acu�	florencia	flo	mel.co.e.flo	east	1.813611	-75.668611	Caquet�	Colombia	Heliconius	melpomene	malleti	M	1223	Enciso-Romero et al. 2017 MolEcol	35.15	06/01/2007
erato.melpomene	CS00265	CS00265	ERS4212830	SAMEA6447267	ERR3789986	PRJEB35570	La Barra	ladrilleros	lad	era.co.w.lad	west	3.958333333	-77.37333333	NA	Colombia	Heliconius	erato	venus	F	34	BGI.round.3.18	5.71	NA
erato.melpomene	CS00274	CS00274	ERS4212832	SAMEA6447269	ERR3789988	PRJEB35570	La Barra	ladrilleros	lad	era.co.w.lad	west	3.958333333	-77.37333333	NA	Colombia	Heliconius	erato	venus	M	34	BGI.round.3.18	5.19	NA
erato.melpomene	CS00275	CS00275	ERS4212833	SAMEA6447270	ERR3789989	PRJEB35570	Ladrilleros	ladrilleros	lad	era.co.w.lad	west	3.958333333	-77.37333333	NA	Colombia	Heliconius	erato	venus	M	34	BGI.round.3.18	5.14	NA
erato.melpomene	CS00284	CS00284	ERS4212834	SAMEA6447271	ERR3789990	PRJEB35570	Ladrilleros	ladrilleros	lad	era.co.w.lad	west	3.958333333	-77.37333333	NA	Colombia	Heliconius	erato	venus	M	34	BGI.round.3.18	5.43	NA
erato.melpomene	CS00285	CS00285	ERS4212835	SAMEA6447272	ERR3789991	PRJEB35570	Ladrilleros	ladrilleros	lad	era.co.w.lad	west	3.958333333	-77.37333333	NA	Colombia	Heliconius	erato	venus	M	34	BGI.round.3.18	5.11	NA
erato.melpomene	CS00287	CS00287	ERS4212836	SAMEA6447273	ERR3789992	PRJEB35570	Ladrilleros	ladrilleros	lad	era.co.w.lad	west	3.958333333	-77.37333333	NA	Colombia	Heliconius	erato	venus	M	34	BGI.round.3.18	5.21	NA
erato.melpomene	CS003128	CS003128	ERS4212837	SAMEA6447274	ERR3789993	PRJEB35570	Queremal (Rio San Juan, Vereda El Digua)	queremal	que	era.co.w.que	west	3.500833333	-76.75722222	NA	Colombia	Heliconius	erato	venus	M	1141	BGI.round.3.18	5.88	13/11/2010
erato.melpomene	CS003130	CS003130	ERS4212838	SAMEA6447275	ERR3789994	PRJEB35570	Queremal (Rio San Juan, Vereda El Digua)	queremal	que	era.co.w.que	west	3.500833333	-76.75722222	NA	Colombia	Heliconius	erato	venus	M	1141	BGI.round.3.18	4.72	13/11/2010
erato.melpomene	CS003348	CS003348	ERS4212839	SAMEA6447276	ERR3789995	PRJEB35570	Queremal (Rio San Juan, Vereda El Digua)	queremal	que	era.co.w.que	west	3.500833333	-76.75722222	NA	Colombia	Heliconius	erato	venus	M	1141	BGI.round.3.18	6.39	17/01/2012
erato.melpomene	CS003349	CS003349	ERS4212840	SAMEA6447277	ERR3789996	PRJEB35570	Queremal (Rio San Juan, Vereda El Digua)	queremal	que	era.co.w.que	west	3.500833333	-76.75722222	NA	Colombia	Heliconius	erato	venus	M	1141	BGI.round.3.18	5.29	17/01/2012
erato.melpomene	CS003350	CS003350	ERS4212841	SAMEA6447278	ERR3789997	PRJEB35570	Queremal (Rio San Juan, Vereda El Digua)	queremal	que	era.co.w.que	west	3.500833333	-76.75722222	NA	Colombia	Heliconius	erato	venus	M	1141	BGI.round.3.18	5.64	17/01/2012
erato.melpomene	CS003351	CS003351	ERS4212842	SAMEA6447279	ERR3789998	PRJEB35570	Queremal (Rio San Juan, Vereda El Digua)	queremal	que	era.co.w.que	west	3.500833333	-76.75722222	NA	Colombia	Heliconius	erato	venus	F	1141	BGI.round.3.18	5.67	17/01/2012
erato.melpomene	CS003352	CS003352	ERS4212843	SAMEA6447280	ERR3789999	PRJEB35570	Queremal (Rio San Juan, Vereda El Digua)	queremal	que	era.co.w.que	west	3.500833333	-76.75722222	NA	Colombia	Heliconius	erato	venus	M	1141	BGI.round.3.18	5.11	17/01/2012
erato.melpomene	CS003356	CS003356	ERS4212844	SAMEA6447281	ERR3790000	PRJEB35570	Queremal (Rio San Juan, Vereda El Digua)	queremal	que	era.co.w.que	west	3.500833333	-76.75722222	NA	Colombia	Heliconius	erato	venus	M	1141	BGI.round.3.18	5.36	17/01/2012
erato.melpomene	CS003357	CS003357	ERS4212845	SAMEA6447282	ERR3790001	PRJEB35570	Queremal (Rio San Juan, Vereda El Digua)	queremal	que	era.co.w.que	west	3.500833333	-76.75722222	NA	Colombia	Heliconius	erato	venus	F	1141	BGI.round.3.18	5.75	17/01/2012
erato.melpomene	CS003601	CS003601	ERS4212846	SAMEA6447283	ERR3790002	PRJEB35570	Rio Calima 5km	bravo	bra	mel.co.w.bra	west	3.5175	-76.757222	NA	Colombia	Heliconius	melpomene	vulcanus	F	1409	BGI.round.3.18	8.94	15/08/2012
erato.melpomene	CS003603_ena	CS003603	ERS2196373	SAMEA104585091	ERR2298240	NA	Rio Calima 5km	bravo	bra	mel.co.w.bra	west	3.5175	-76.7572	Valle del Cauca	Colombia	Heliconius	melpomene	vulcanus	M	1409	Van Belleghem et al. 2018 MolEcol Zchr	30.17	15/08/2012
erato.melpomene	CS003605_ena	CS003605	ERS2196374	SAMEA104585092	ERR2298241	NA	Rio Calima 5km	bravo	bra	mel.co.w.bra	west	3.5175	-76.7572	Valle del Cauca	Colombia	Heliconius	melpomene	vulcanus	M	1409	Van Belleghem et al. 2018 MolEcol Zchr	27.47	15/08/2012
erato.melpomene	CS003606_ena	CS003606	ERS2196375	SAMEA104585093	ERR2298242	NA	Rio Calima 5km	bravo	bra	mel.co.w.bra	west	3.5175	-76.7572	Valle del Cauca	Colombia	Heliconius	melpomene	vulcanus	M	1409	Van Belleghem et al. 2018 MolEcol Zchr	26.5	15/08/2012
erato.melpomene	CS003612_ena	CS003612	ERS2196376	SAMEA104585094	ERR2298243	NA	Rio Calima 5km	bravo	bra	mel.co.w.bra	west	3.5175	-76.7572	Valle del Cauca	Colombia	Heliconius	melpomene	vulcanus	M	1409	Van Belleghem et al. 2018 MolEcol Zchr	32.74	15/08/2012
erato.melpomene	CS003614_ena	CS003614	ERS2196377	SAMEA104585095	ERR2298244	NA	Rio Calima 5km	bravo	bra	mel.co.w.bra	west	3.5175	-76.7572	Valle del Cauca	Colombia	Heliconius	melpomene	vulcanus	M	1409	Van Belleghem et al. 2018 MolEcol Zchr	27.56	15/08/2012
erato.melpomene	CS003615_ena	CS003615	ERS2196378	SAMEA104585096	ERR2298245	NA	Rio Calima 5km	bravo	bra	mel.co.w.bra	west	3.5175	-76.7572	Valle del Cauca	Colombia	Heliconius	melpomene	vulcanus	M	1409	Van Belleghem et al. 2018 MolEcol Zchr	23.7	15/08/2012
erato.melpomene	CS003616	CS003616	ERS4212847	SAMEA6447284	ERR3790009	PRJEB35570	Rio Calima 5km	bravo	bra	mel.co.w.bra	west	3.5175	-76.757222	NA	Colombia	Heliconius	melpomene	vulcanus	M	1409	BGI.round.3.18	8.5	15/08/2012
erato.melpomene	CS003617_ena	CS003617	ERS2196379	SAMEA104585097	ERR2298246	NA	Rio Calima 5km	bravo	bra	mel.co.w.bra	west	3.5175	-76.7572	Valle del Cauca	Colombia	Heliconius	melpomene	vulcanus	M	1409	Van Belleghem et al. 2018 MolEcol Zchr	25.43	15/08/2012
erato.melpomene	CS003618_ena	CS003618	ERS2196380	SAMEA104585098	ERR2298247	NA	Rio Calima 5km	bravo	bra	mel.co.w.bra	west	3.5175	-76.7572	Valle del Cauca	Colombia	Heliconius	melpomene	vulcanus	M	1409	Van Belleghem et al. 2018 MolEcol Zchr	25.44	15/08/2012
erato.melpomene	CS003621_ena	CS003621	ERS2196381	SAMEA104585099	ERR2298248	NA	Rio Calima 5km	bravo	bra	mel.co.w.bra	west	3.5175	-76.7572	Valle del Cauca	Colombia	Heliconius	melpomene	vulcanus	M	1409	Van Belleghem et al. 2018 MolEcol Zchr	23	15/08/2012
erato.melpomene	CS003654_ena	CS003654	SRS1618048	SAMN05224141	SRR4032048	NA	Queremal (Rio San Juan, Vereda El Digua)	queremal	que	era.co.w.que	west	3.500833333	-76.75722222	Valle del Cauca	Colombia	Heliconius	erato	venus	M	1178	Van Belleghem et al. 2017 NatEcoEvo	27.35	01/01/2012
erato.melpomene	CS003655_ena	CS003655	SRS1618049	SAMN05224142	SRR4032049	NA	Queremal (Rio San Juan, Vereda El Digua)	queremal	que	era.co.w.que	west	3.500833333	-76.75722222	Valle del Cauca	Colombia	Heliconius	erato	venus	F	1178	Van Belleghem et al. 2017 NatEcoEvo	32.67	01/01/2012
erato.melpomene	CS003656_ena	CS003656	SRS1618050	SAMN05224143	SRR4032050	NA	Queremal (Rio San Juan, Vereda El Digua)	queremal	que	era.co.w.que	west	3.500833333	-76.75722222	Valle del Cauca	Colombia	Heliconius	erato	venus	M	1178	Van Belleghem et al. 2017 NatEcoEvo	27.88	01/01/2012
erato.melpomene	CS003657_ena	CS003657	SRS1618051	SAMN05224144	SRR4032051	NA	Queremal (Rio San Juan, Vereda El Digua)	queremal	que	era.co.w.que	west	3.500833333	-76.75722222	Valle del Cauca	Colombia	Heliconius	erato	venus	M	1178	Van Belleghem et al. 2017 NatEcoEvo	39.88	01/01/2012
erato.melpomene	CS003659_ena	CS003659	SRS1618052	SAMN05224145	SRR4032052	NA	Queremal (Rio San Juan, Vereda El Digua)	queremal	que	era.co.w.que	west	3.500833333	-76.75722222	Valle del Cauca	Colombia	Heliconius	erato	venus	M	1178	Van Belleghem et al. 2017 NatEcoEvo	30.1	01/01/2012
erato.melpomene	CS004029	CS004029	ERS4212852	SAMEA6447289	ERR3790017	PRJEB35570	Leticia - Vereda San Jose	leticia	let	mel.co.e.let	east	-4.160725	-69.974858	Amazonas	Colombia	Heliconius	melpomene	vicina	M	40	BGI.round.3.18	10.08	07/10/2016
erato.melpomene	CS004030	CS004030	ERS4212853	SAMEA6447290	ERR3790018	PRJEB35570	Leticia - Vereda San Jose	leticia	let	mel.co.e.let	east	-4.160725	-69.974858	Amazonas	Colombia	Heliconius	melpomene	malleti	M	40	BGI.round.3.18	12.42	08/10/2016
erato.melpomene	CS004031	CS004031	ERS4212854	SAMEA6447291	ERR3790019	PRJEB35570	Leticia - Vereda San Jose	leticia	let	mel.co.e.let	east	-4.160725	-69.974858	Amazonas	Colombia	Heliconius	melpomene	vicina	F	40	BGI.round.3.18	11.08	07/10/2016
erato.melpomene	CS004032	CS004032	ERS4212855	SAMEA6447292	ERR3790020	PRJEB35570	Leticia - Vereda San Jose	leticia	let	mel.co.e.let	east	-4.160725	-69.974858	Amazonas	Colombia	Heliconius	melpomene	vicina	M	40	BGI.round.3.18	8.28	08/10/2016
erato.melpomene	CS004034	CS004034	ERS4212857	SAMEA6447294	ERR3790022	PRJEB35570	Puerto Nari_o-Quebrada aguas rojas	amazonas	amz	era.co.e.amz	east	-3.770083	-70.339806	Amazonas	Colombia	Heliconius	melpomene	malleti	M	101	BGI.round.3.18	14.63	04/11/2016
erato.melpomene	CS004035	CS004035	ERS12363757	NA	ERR9956604	PRJEB35570	Leticia - Vereda San Jose	leticia	let	mel.co.e.let	east	-4.160725	-69.974858	Amazonas	Colombia	Heliconius	melpomene	vicina	M	40	Novo_vicina_CS	19.62	08/10/2016
erato.melpomene	CS004038	CS004038	ERS4212859	SAMEA6447296	ERR3790024	PRJEB35570	Leticia - Vereda San Jose	leticia	let	mel.co.e.let	east	-4.160725	-69.974858	Amazonas	Colombia	Heliconius	melpomene	malleti	F	40	BGI.round.3.18	11.91	08/10/2016
erato.melpomene	CS004039	CS004039	ERS4212860	SAMEA6447297	ERR3790025	PRJEB35570	Leticia - Vereda San Jose	leticia	let	mel.co.e.let	east	-4.160725	-69.974858	Amazonas	Colombia	Heliconius	melpomene	malleti	F	40	BGI.round.3.18	7.94	07/10/2016
erato.melpomene	CS004046	CS004046	ERS4212862	SAMEA6447299	ERR3790027	PRJEB35570	Leticia - Vereda San Jose	leticia	let	era.co.e.let	east	-4.160725	-69.974858	Amazonas	Colombia	Heliconius	erato	lativitta	F	40	BGI.round.3.18	5.4	07/10/2016
erato.melpomene	CS004047	CS004047	ERS4212863	SAMEA6447300	ERR3790028	PRJEB35570	Leticia - Vereda San Jose	leticia	let	era.co.e.let	east	-4.160725	-69.974858	Amazonas	Colombia	Heliconius	erato	lativitta	M	40	BGI.round.3.18	5.2	07/10/2016
erato.melpomene	CS004052	CS004052	ERS12335057	NA	ERR9919706	PRJEB35570	Leticia - Km 9.3	leticia	let	era.co.e.let	east	-4.133389	-69.941472	Amazonas	Colombia	Heliconius	erato	reductimacula	F	63	BGI.round.3.18	4.51	06/10/2016
erato.melpomene	CS004057	CS004057	ERS12335065	NA	ERR9919707	PRJEB35570	Puerto Nari�o- Quebrada aguas rojas	amazonas	amz	era.co.e.amz	east	-3.770083	-70.339806	Amazonas	Colombia	Heliconius	erato	reductimacula	M	101	BGI.round.3.18	5.24	05/10/2016
erato.melpomene	CS004058	CS004058	ERS12335064	NA	ERR9919708	PRJEB35570	Puerto Nari�o- Quebrada aguas rojas	amazonas	amz	era.co.e.amz	east	-3.770083	-70.339806	Amazonas	Colombia	Heliconius	erato	reductimacula	M	101	BGI.round.3.18	5.31	05/10/2016
erato.melpomene	CS004059	CS004059	ERS12335066	NA	ERR9919709	PRJEB35570	Puerto Nari�o- Quebrada aguas rojas	amazonas	amz	era.co.e.amz	east	-3.770083	-70.339806	Amazonas	Colombia	Heliconius	erato	reductimacula	M	101	BGI.round.3.18	5.45	04/10/2016
erato.melpomene	CS004060	CS004060	ERS4212866	SAMEA6447303	ERR3790031	PRJEB35570	Puerto Nari�o- Quebrada aguas rojas	amazonas	amz	era.co.e.amz	east	-3.770083	-70.339806	Amazonas	Colombia	Heliconius	erato	lativitta	M	101	BGI.round.3.18	5.33	04/10/2016
erato.melpomene	CS004061	CS004061	ERS4212867	SAMEA6447304	ERR3790032	PRJEB35570	Puerto Nari�o- Quebrada aguas rojas	amazonas	amz	era.co.e.amz	east	-3.770083	-70.339806	Amazonas	Colombia	Heliconius	erato	lativitta	F	101	BGI.round.3.18	4.88	04/10/2016
erato.melpomene	CS004062	CS004062	ERS4212868	SAMEA6447305	ERR3790033	PRJEB35570	Leticia - Vereda San Jose	leticia	let	era.co.e.let	east	-4.160725	-69.974858	Amazonas	Colombia	Heliconius	erato	lativitta	F	40	BGI.round.3.18	5.22	08/10/2016
erato.melpomene	CS004063	CS004063	ERS4212869	SAMEA6447306	ERR3790034	PRJEB35570	Leticia - Vereda San Jose	leticia	let	era.co.e.let	east	-4.160725	-69.974858	Amazonas	Colombia	Heliconius	erato	lativitta	M	40	BGI.round.3.18	5.08	07/10/2016
erato.melpomene	CS004064	CS004064	ERS4212870	SAMEA6447307	ERR3790035	PRJEB35570	Leticia - Km 9.3	leticia	let	era.co.e.let	east	-4.133389	-69.941472	Amazonas	Colombia	Heliconius	erato	lativitta	M	63	BGI.round.3.18	5.48	06/10/2016
erato.melpomene	CS004065	CS004065	ERS4212871	SAMEA6447308	ERR3790036	PRJEB35570	Leticia - Km 9.3	leticia	let	era.co.e.let	east	-4.133389	-69.941472	Amazonas	Colombia	Heliconius	erato	lativitta	F	63	BGI.round.3.18	5.87	06/10/2016
erato.melpomene	CS004066	CS004066	ERS4212872	SAMEA6447309	ERR3790037	PRJEB35570	Leticia - Km 9.3	leticia	let	era.co.e.let	east	-4.133389	-69.941472	Amazonas	Colombia	Heliconius	erato	lativitta	M	63	BGI.round.3.18	5.02	06/10/2016
erato.melpomene	CS004067	CS004067	ERS4212873	SAMEA6447310	ERR3790038	PRJEB35570	Leticia - Km 9.3	leticia	let	era.co.e.let	east	-4.133389	-69.941472	Amazonas	Colombia	Heliconius	erato	lativitta	M	63	BGI.round.3.18	5.57	06/10/2016
erato.melpomene	CS004068	CS004068	ERS4212874	SAMEA6447311	ERR3790039	PRJEB35570	Puerto Nari�o- Quebrada aguas rojas	amazonas	amz	era.co.e.amz	east	-3.770083	-70.339806	Amazonas	Colombia	Heliconius	erato	lativitta	M	101	BGI.round.3.18	5.46	05/10/2016
erato.melpomene	CS004295	CS004295	ERS4212875	SAMEA6447312	ERR3790040	PRJEB35570	Via a la Joya-finca el Escondite-vereda san Rafael	escondite	esc	era.co.e.esc	east	0.794861	-76.584		Colombia	Heliconius	erato	lativitta	F	279	BGI.round.3.18	5.08	18/01/2017
erato.melpomene	CS004296	CS004296	ERS4212876	SAMEA6447313	ERR3790041	PRJEB35570	Via a la Joya-finca el Escondite-vereda san Rafael	escondite	esc	era.co.e.esc	east	0.794861	-76.584	NA	Colombia	Heliconius	erato	lativitta	M	279	BGI.round.3.18	5.61	18/01/2017
erato.melpomene	CS004297	CS004297	ERS4212877	SAMEA6447314	ERR3790042	PRJEB35570	Via a la Joya-finca el Escondite-vereda san Rafael	escondite	esc	era.co.e.esc	east	0.794861	-76.584	NA	Colombia	Heliconius	erato	lativitta	M	279	BGI.round.3.18	4.84	18/01/2017
erato.melpomene	CS004298	CS004298	ERS4212878	SAMEA6447315	ERR3790043	PRJEB35570	Via a la Joya-finca el Escondite-vereda san Rafael	escondite	esc	mel.co.e.esc	east	0.794861	-76.584	NA	Colombia	Heliconius	melpomene	malleti	M	279	BGI.round.3.18	7.69	NA
erato.melpomene	CS004308	CS004308	ERS4212879	SAMEA6447316	ERR3790044	PRJEB35570	finca la cimita Guzman	guzman	guz	era.co.e.guz	east	0.956861	-76.408556	NA	Colombia	Heliconius	erato	lativitta	M	282	BGI.round.3.18	5.54	19/01/2017
erato.melpomene	CS005020	CS005020	ERS4212882	SAMEA6447319	ERR3790047	PRJEB35570	Leticia - Reserva Cerca viva km12	leticia	let	era.co.e.let	east	-4.107222	-69.9125	Amazonas	Colombia	Heliconius	erato	lativitta	M	86	BGI.round.3.18	5.58	NA
erato.melpomene	CS005031	CS005031	ERS4212883	SAMEA6447320	ERR3790048	PRJEB35570	Leticia - Tio Tacana 2km	leticia	let	era.co.e.let	east	-4.093333	-69.939167	Amazonas	Colombia	Heliconius	erato	lativitta	F	71	BGI.round.3.18	6.57	NA
melpomene.relatives	ERR1143584	STRI_002	ERS977684	NA	ERR1143584	PRJEB8011	Buenavista	NA	NA	NA	NA	NA	NA	Meta	Colombia	Heliconius	heurippa	_	NA	1,272	public	NA	NA
melpomene.relatives	ERR1143613	CAM008020	ERS977713	NA	ERR1143613	PRJEB8011	Cafe Duran Finca, near Santa Clara,	NA	NA	NA	NA	NA	NA	Chiriqu�_	Panam��	Heliconius	pachinus	_	NA	NA	public	NA	08/09/2000
melpomene.relatives	ERR1143614	CAM008035	ERS977714	NA	ERR1143614	PRJEB8011	Cafe Duran Finca, near Santa Clara,	NA	NA	NA	NA	NA	NA	Chiriqu�_	Panam��	Heliconius	pachinus	_	NA	NA	public	NA	08/09/2000
erato.relatives	ERR1307123	CAM009211	ERS353473,ERS1061651	NA	ERR1307123	PRJEB11772	El Topo, Ba̱os - Puyo road,	NA	NA	NA	east	NA	NA	Tungurahua	Ecuador	Heliconius	clysonymus	NA	NA	1307	public	NA	13/12/2007
melpomene.relatives	ERR3974018	NA	NA	NA	ERR3974018	PRJEB37067	NA	NA	NA	NA	NA	NA	NA	NA	NA	Heliconius	elevatus	elevatus	NA	NA	public	NA	NA
melpomene.relatives	ERR3974019	NA	NA	NA	ERR3974019	PRJEB37067	NA	NA	NA	NA	NA	NA	NA	NA	NA	Heliconius	elevatus	elevatus	NA	NA	public	NA	NA
melpomene.relatives	L5_SHM000014	SHM000014	ERS4212634	SAMEA6447071	ERR3789768	PRJEB35570	Yasuni Research Station,	NA	NA	NA	East	-0.6743	-76.3971	Orellana	Ecuador	Heliconius	timareta	ssp._nov.	NA	230	NA	NA	NA
melpomene.relatives	L5_SHM000081	SHM000081	ERS4212635	SAMEA6447072	ERR3789769	PRJEB35570	Yasuni Research Station,	NA	NA	NA	East	-0.6743	-76.3971	Orellana	Ecuador	Heliconius	timareta	ssp._nov.	NA	230	NA	NA	NA
melpomene.relatives	L5_SHM000120	SHM000120	ERS4212637	SAMEA6447074	ERR3789771	PRJEB35570	Yasuni Research Station,	NA	NA	NA	East	-0.6743	-76.3971	Orellana	Ecuador	Heliconius	timareta	ssp._nov.	NA	230	NA	NA	NA
melpomene.relatives	L5_SHM000210	SHM000210	ERS4212639	SAMEA6447076	ERR3789773	PRJEB35570	Yasuni Research Station,	NA	NA	NA	East	-0.6743	-76.3971	Orellana	Ecuador	Heliconius	timareta	ssp._nov.	NA	230	NA	NA	NA
melpomene.relatives	L5_SHM000277	SHM000277	ERS4212640	SAMEA6447077	ERR3789774	PRJEB35570	Yasuni Research Station,	NA	NA	NA	East	-0.6743	-76.3971	Orellana	Ecuador	Heliconius	timareta	ssp._nov.	NA	230	NA	NA	NA
erato.melpomene	LAT01_ena	LAT01_ena	NA	NA	SRR4032044	NA	San Pedro de Arajuno, R�o Arajuno	jatun	jat	era.ec.e.jat	east	-1.09833	-77.58389	Napo	Ecuador	Heliconius	erato	lativitta	F	376	Van Belleghem et al. 2017 NatEcoEvo	23.49	NA
erato.melpomene	LAT02_ena	LAT02_ena	NA	NA	SRR4032045	NA	San Pedro de Arajuno, R�o Arajuno	jatun	jat	era.ec.e.jat	east	-1.09833	-77.58389	Napo	Ecuador	Heliconius	erato	lativitta	F	376	Van Belleghem et al. 2017 NatEcoEvo	29.95	NA
erato.melpomene	LAT03_ena	LAT03_ena	NA	NA	SRR4032046	NA	San Pedro de Arajuno, R�o Arajuno	jatun	jat	era.ec.e.jat	east	-1.09833	-77.58389	Napo	Ecuador	Heliconius	erato	lativitta	F	376	Van Belleghem et al. 2017 NatEcoEvo	34.81	NA
erato.melpomene	LAT04_ena	LAT04_ena	NA	NA	SRR4032047	NA	Jondachi, Napo, Ecuador	narupa	nar	era.ec.e.nar	east	-0.7125	-77.74056	Napo	Ecuador	Heliconius	erato	lativitta	F	1300	Van Belleghem et al. 2017 NatEcoEvo	35.62	NA
erato.melpomene	MAC003747	MAC003747	ERS12338795	NA	ERR9907861	PRJEB35570	Doraditas	florencia	flo	era.co.e.flo	east	1.803333	-75.655278	Caquet�	Colombia	Heliconius	erato	lativitta	M	1200	Novo.Kozak.18	49.39	NA
erato.melpomene	MAC004050	MAC004050	ERS12338796	NA	ERR9907862	PRJEB35570	Leticia - Vereda San Jose	leticia	let	era.co.e.let	east	-4.160725	-69.974858	Amazonas	Colombia	Heliconius	erato	reductimacula	M	40	Novo.Kozak.18	31.82	NA
erato.melpomene	MAC004051	MAC004051	ERS12338797	NA	ERR9907863	PRJEB35570	Leticia - Vereda San Jose	leticia	let	era.co.e.let	east	-4.160725	-69.974858	Amazonas	Colombia	Heliconius	erato	reductimacula	M	40	Novo.Kozak.18	32.08	NA
erato.melpomene	MAC004053	MAC004053	ERS12338798	NA	ERR9907864	PRJEB35570	Leticia - Km 9.3	leticia	let	era.co.e.let	east	-4.133389	-69.941472	Amazonas	Colombia	Heliconius	erato	reductimacula	M	63	Novo.Kozak.18	35.89	NA
erato.melpomene	MAC004054	MAC004054	ERS12338799	NA	ERR9907865	PRJEB35570	Leticia - Km 9.3	leticia	let	era.co.e.let	east	-4.133389	-69.941472	Amazonas	Colombia	Heliconius	erato	reductimacula	M	63	Novo.Kozak.18	32.42	NA
erato.melpomene	MAC004055	MAC004055	ERS12338800	NA	ERR9907866	PRJEB35570	Leticia - Vereda San Jose	leticia	let	era.co.e.let	east	-4.160725	-69.974858	Amazonas	Colombia	Heliconius	erato	reductimacula	M	40	Novo.Kozak.18	33.61	NA
erato.melpomene	MAC004457	MAC004457	ERS12338801	NA	ERR9907867	PRJEB35570	Sucre, Florencia	florencia	flo	era.co.e.flo	east	1.790556	-75.6525	Caquet�	Colombia	Heliconius	erato	lativitta	M	976	Novo.Kozak.18	41.55	NA
erato.melpomene	MAC004458	MAC004458	ERS12338802	NA	ERR9907868	PRJEB35570	Sucre, Florencia	florencia	flo	era.co.e.flo	east	1.790556	-75.6525	Caquet�	Colombia	Heliconius	erato	lativitta	M	976	Novo.Kozak.18	37.53	NA
erato.melpomene	MAC004461	MAC004461	ERS12338803	NA	ERR9907869	PRJEB35570	Quebrada Las Doraditas	florencia	flo	era.co.e.flo	east	1.713611	-75.708889	Caquet�	Colombia	Heliconius	erato	lativitta	F	1308	Novo.Kozak.18	22.13	NA
erato.melpomene	SHM000018	SHM000018	ERS4201902	SAMEA6435709	ERR3781211	PRJEB35570	Yasuni Research Station,	yasuni	yas	era.ec.e.yas	east	-0.6743	-76.3971	Orellana	Ecuador	Heliconius	erato	lativitta	F	230	BGI.round.2.17	5.61	NA
melpomene.relatives	SHM000114	SHM000114	ERS4212636	SAMEA6447073	ERR3789770	PRJEB35570	Yasuni Research Station,	NA	NA	NA	East	-0.6743	-76.3971	Orellana	Ecuador	Heliconius	timareta	ssp._nov.	NA	230	NA	NA	NA
melpomene.relatives	SHM000174	SHM000174	ERS4212638	SAMEA6447075	ERR3789772	PRJEB35570	Yasuni Research Station,	NA	NA	NA	East	-0.6743	-76.3971	Orellana	Ecuador	Heliconius	timareta	ssp._nov.	NA	230	NA	NA	NA
erato.melpomene	SHM000340	SHM000340	ERS4201905	SAMEA6435712	ERR3781214	PRJEB35570	Yasuni Research Station,	yasuni	yas	era.ec.e.yas	east	-0.6743	-76.3971	Orellana	Ecuador	Heliconius	erato	lativitta	M	230	BGI.round.2.17	8.73	NA
erato.melpomene	SHM000341	SHM000341	ERS4201906	SAMEA6435713	ERR3781215	PRJEB35570	Yasuni Research Station,	yasuni	yas	era.ec.e.yas	east	-0.6743	-76.3971	Orellana	Ecuador	Heliconius	erato	lativitta	M	230	BGI.round.2.17	14.12	NA
erato.melpomene	SHM101	SHM101	ERS4212885	SAMEA6447322	ERR3790050	PRJEB35570	Yasuni Research Station,	yasuni	yas	era.ec.e.yas	east	-0.6743	-76.3971	Orellana	Ecuador	Heliconius	erato	lativitta	M	230	BGI.round.3.18	4.05	NA
erato.melpomene	SHM154	SHM154	ERS4212887	SAMEA6447324	ERR3790052	PRJEB35570	Yasuni Research Station,	yasuni	yas	era.ec.e.yas	east	-0.6743	-76.3971	Orellana	Ecuador	Heliconius	erato	lativitta	M	230	BGI.round.3.18	5.78	NA
erato.relatives	SRR3102171	NA	NA	NA	SRR3102171	PRJ308754	NA	NA	NA	NA	west	NA	NA	NA	NA	Heliconius	eleuchia	NA	NA	NA	public	NA	NA
erato.relatives	SRR3102172	CAM009125	NA	NA	SRR3102172	PRJ308754	Old Zamora Road	NA	NA	NA	NA	NA	NA	Zamora-Chinchipe	Ecuador	Heliconius	congener	NA	NA	NA	public	NA	09/12/2006
erato.relatives	SRR4031998	STRI_WOM_2312	SRS1617998	NA	SRR4031998	PRJ324415	Los Quetzales Trail, Bajo Mono, Boquete	NA	NA	NA	NA	NA	NA	Chiriqu�_	Panam��	Heliconius	hecalesia	NA	NA	NA	public	NA	01/01/2012
erato.relatives	SRR4032011	STRI_WOM_5792	SRS1618011	NA	SRR4032011	PRJ324415	Brownsberg	NA	NA	NA	NA	NA	NA	Brokopondo	Suriname	Heliconius	ricini	NA	NA	NA	public	NA	01/01/2012
erato.relatives	SRR4032025	char001	SRS1618024	NA	SRR4032025	PRJ324415	Cambalache	NA	NA	NA	NA	NA	NA	Yauco	Puerto Rico	Heliconius	charithonia	NA	NA	NA	public	NA	01/01/2012
erato.relatives	SRR4032026	char001	SRS1618024	NA	SRR4032026	PRJ324415	Cambalache	NA	NA	NA	NA	NA	NA	Yauco	Puerto Rico	Heliconius	charithonia	NA	NA	NA	public	NA	01/01/2012
erato.relatives	SRR4032035	LMCI94-13	SRS1618035	NA	SRR4032035	PRJ324415	Santar̩m	NA	NA	NA	east	NA	NA	Par��	Brazil	Heliconius	hermathe	NA	NA	NA	public	NA	01/01/2012
erato.relatives	SRR4032036	LMCI94-14	SRS1618036	NA	SRR4032036	PRJ324415	Santar̩m	NA	NA	NA	east	NA	NA	Par��	Brazil	Heliconius	hermathe	NA	NA	NA	public	NA	01/01/2012
erato.relatives	SRR4032037	LMCI94-15	SRS1618037	NA	SRR4032037	PRJ324415	Santar̩m	NA	NA	NA	east	NA	NA	Par��	Brazil	Heliconius	hermathe	NA	NA	NA	public	NA	01/01/2012
erato.relatives	SRR4032038	HIM006	SRS1618038	NA	SRR4032038	PRJ324415	Vilcabamba	NA	NA	NA	east	NA	NA	Loja	Ecuador	Heliconius	himera	NA	NA	NA	public	NA	01/01/2012
erato.relatives	SRR4032039	HIM002	SRS1618039	NA	SRR4032039	PRJ324415	Vilcabamba	NA	NA	NA	east	NA	NA	Loja	Ecuador	Heliconius	himera	NA	NA	NA	public	NA	01/01/2012
erato.relatives	SRR4032040	HIM003	SRS1618040	NA	SRR4032040	PRJ324415	Vilcabamba	NA	NA	NA	east	NA	NA	Loja	Ecuador	Heliconius	himera	NA	NA	NA	public	NA	01/01/2012
erato.relatives	SRR4032041	HIM001	NA	NA	SRR4032041	PRJ324415	NA	NA	NA	NA	east	NA	NA	NA	NA	Heliconius	himera	NA	NA	NA	public	NA	NA
erato.relatives	SRR4032054	NA	NA	NA	SRR4032054	PRJ324415	NA	NA	NA	NA	west	NA	NA	NA	NA	Heliconius	hortense	NA	NA	NA	public	NA	NA
erato.relatives	SRR4032078	NCS2511	SRS1618078	NA	SRR4032078	PRJ324415	Mina Negra	NA	NA	NA	east	NA	NA	Napo	Ecuador	Heliconius	clysonymus	NA	NA	NA	public	NA	01/01/2012
erato.relatives	SRR4032079	NCS2512	SRS1618079	NA	SRR4032079	PRJ324415	Mina Negra	NA	NA	NA	east	NA	NA	Napo	Ecuador	Heliconius	clysonymus	NA	NA	NA	public	NA	01/01/2012
erato.relatives	SRR4032080	NC2541	NA	NA	SRR4032080	PRJ324415	NA	NA	NA	NA	east	NA	NA	NA	NA	Heliconius	telesiphewrongID_erato	NA	NA	NA	public	NA	NA
erato.relatives	SRR4032081	NCS2550	SRS1618081	NA	SRR4032081	PRJ324415	Mina Negra	NA	NA	NA	east	NA	NA	Napo	Ecuador	Heliconius	telesiphe	NA	NA	NA	public	NA	01/01/2012
erato.relatives	SRR4032098	NA	NA	NA	SRR4032098	PRJ324415	NA	NA	NA	NA	NA	NA	NA	NA	NA	Heliconius	sara	NA	NA	NA	public	NA	NA
erato.relatives	SRR4032099	NA	NA	NA	SRR4032099	PRJ324415	NA	NA	NA	NA	NA	NA	NA	NA	NA	Heliconius	sara	NA	NA	NA	public	NA	NA
erato.relatives	SRR6313531	NA	NA	NA	SRR6313531	PRJ324415	NA	NA	NA	NA	east	NA	NA	NA	NA	Heliconius	himera	NA	NA	NA	public	NA	NA
erato.relatives	SRR6313532	NA	NA	NA	SRR6313532	PRJ324415	NA	NA	NA	NA	east	NA	NA	NA	NA	Heliconius	himera	NA	NA	NA	public	NA	NA
erato.relatives	SRR6313541	NA	NA	NA	SRR6313541	PRJ324415	NA	NA	NA	NA	east	NA	NA	NA	NA	Heliconius	himera	NA	NA	NA	public	NA	NA
erato.relatives	SRR6313542	NA	NA	NA	SRR6313542	PRJ324415	NA	NA	NA	NA	east	NA	NA	NA	NA	Heliconius	himera	NA	NA	NA	public	NA	NA
melpomene.relatives	SRR7162651	NA	NA	NA	SRR7162651	PRJ471310	NA	NA	NA	NA	East	NA	NA	NA	NA	Heliconius	hecale	hecale	NA	NA	public	NA	NA
melpomene.relatives	SRR7162652	NA	NA	NA	SRR7162652	PRJ471310	NA	NA	NA	NA	East	NA	NA	NA	NA	Heliconius	hecale	hecale	NA	NA	public	NA	NA
erato.relatives	SRR8883893	NA	NA	NA	SRR8883893	PRJ532398	NA	NA	NA	NA	NA	NA	NA	NA	NA	Heliconius	demeter	NA	NA	NA	public	NA	NA
erato.relatives	SRR8883895	NA	NA	NA	SRR8883895	PRJ532398	NA	NA	NA	NA	east	NA	NA	NA	NA	Heliconius	himera	NA	NA	NA	public	NA	NA
erato.relatives	SRR8883900	NA	NA	NA	SRR8883900	PRJ532398	NA	NA	NA	NA	east	NA	NA	NA	NA	Heliconius	telesiphe	NA	NA	NA	public	NA	NA
erato.relatives	SRR8883903	NA	NA	NA	SRR8883903	PRJ532398	NA	NA	NA	NA	east	NA	NA	NA	NA	Heliconius	himera	NA	NA	NA	public	NA	NA
