# Supplementary material for: Repeated genetic adaptation to altitude in two tropical butterflies
Source: Nat Commun. 2022 Aug 9;13:4676. doi: 10.1038/s41467-022-32316-x (PMC9363431; doi:10.1038/s41467-022-32316-x)
Supplement: Supplementary file 5 — Source Data [file 41467_2022_32316_MOESM5_ESM.xlsx]

## Sheet: Fig. 2 B altitude
Data associated with Figure 2 B
Plot depicts trio sampling scheme, with mean altitudinal and geographical distance of the three population types (high, low, low distant) for both species.
species	pop.name	number.individuals	altitude.type
erato	era.co.e.hig	24	hig
erato	era.co.w.hig	21	hig
erato	era.co.e.low	33	low
erato	era.co.e.vlo	22	low.distant
erato	era.co.w.vlo	24	low.distant
erato	era.ec.e.hig	32	hig
erato	era.ec.w.hig	31	hig
erato	era.ec.e.low	33	low
erato	era.ec.w.low	32	low
erato	era.ec.e.vlo	28	low.distant
erato	era.ec.w.vlo	38	low.distant
melpomene	mel.co.e.hig	25	hig
melpomene	mel.co.w.hig	18	hig
melpomene	mel.co.e.low	10	low
melpomene	mel.co.w.low	8	low
melpomene	mel.co.e.vlo	8	low.distant
melpomene	mel.co.w.vlo	22	low.distant
melpomene	mel.ec.e.hig	25	hig
melpomene	mel.ec.w.hig	29	hig
melpomene	mel.ec.e.low	25	low
melpomene	mel.ec.w.low	25	low
melpomene	mel.ec.e.vlo	5	low.distant
Full data can be found in Supplementary Data 1 and relevant columns pasted here
id	latitude	longitude	altitude	side.of.andes	country	species
15N192	3.83691	-77.2573	4	west	Colombia	erato
15N193	3.83691	-77.2573	4	west	Colombia	erato
15N194	3.83691	-77.2573	4	west	Colombia	erato
15N195	3.83691	-77.2573	4	west	Colombia	erato
16N020	6.38765	-77.3856	19	west	Colombia	melpomene
16N063	6.3868	-77.4004	24	west	Colombia	melpomene
16N068	6.38504	-77.4025	24	west	Colombia	melpomene
16N077	6.38504	-77.4025	24	west	Colombia	melpomene
16N078	6.38504	-77.4025	24	west	Colombia	melpomene
16N080	6.38504	-77.4025	24	west	Colombia	melpomene
16N066	6.385	-77.4025	29	west	Colombia	melpomene
16N047	6.38765	-77.3856	30	west	Colombia	melpomene
16N048	6.38765	-77.3856	30	west	Colombia	melpomene
CS000289	3.95833	-77.3733	34	west	Colombia	erato
CS00046	3.95833	-77.3733	34	west	Colombia	erato
CS000460	3.95833	-77.3733	34	west	Colombia	erato
CS00047	3.95833	-77.3733	34	west	Colombia	erato
CS000627	3.95833	-77.3733	34	west	Colombia	erato
CS000628	3.95833	-77.3733	34	west	Colombia	erato
CS000630	3.95833	-77.3733	34	west	Colombia	erato
CS000632	3.95833	-77.3733	34	west	Colombia	erato
CS000634	3.95833	-77.3733	34	west	Colombia	erato
CS000635	3.95833	-77.3733	34	west	Colombia	erato
CS000636	3.95833	-77.3733	34	west	Colombia	melpomene
CS000647	3.95833	-77.3733	34	west	Colombia	melpomene
CS000648	3.95833	-77.3733	34	west	Colombia	melpomene
CS002278	3.95833	-77.3733	34	west	Colombia	melpomene
CS00265	3.95833	-77.3733	34	west	Colombia	erato
CS00274	3.95833	-77.3733	34	west	Colombia	erato
CS00275	3.95833	-77.3733	34	west	Colombia	erato
CS00284	3.95833	-77.3733	34	west	Colombia	erato
CS00285	3.95833	-77.3733	34	west	Colombia	erato
CS00287	3.95833	-77.3733	34	west	Colombia	erato
15N281	5.57339	-77.5017	38	west	Colombia	melpomene
16N091	6.3495	-77.367	39	west	Colombia	melpomene
16N092	6.3495	-77.367	39	west	Colombia	melpomene
16N093	6.3495	-77.367	39	west	Colombia	melpomene
16N094	6.3495	-77.367	39	west	Colombia	melpomene
CS004029	-4.16073	-69.9749	40	east	Colombia	melpomene
CS004030	-4.16073	-69.9749	40	east	Colombia	melpomene
CS004031	-4.16073	-69.9749	40	east	Colombia	melpomene
CS004032	-4.16073	-69.9749	40	east	Colombia	melpomene
CS004035	-4.16073	-69.9749	40	east	Colombia	melpomene
CS004038	-4.16073	-69.9749	40	east	Colombia	melpomene
CS004039	-4.16073	-69.9749	40	east	Colombia	melpomene
CS004046	-4.16073	-69.9749	40	east	Colombia	erato
CS004047	-4.16073	-69.9749	40	east	Colombia	erato
CS004062	-4.16073	-69.9749	40	east	Colombia	erato
CS004063	-4.16073	-69.9749	40	east	Colombia	erato
MAC004050	-4.16073	-69.9749	40	east	Colombia	erato
MAC004051	-4.16073	-69.9749	40	east	Colombia	erato
MAC004055	-4.16073	-69.9749	40	east	Colombia	erato
CS004052	-4.13339	-69.9415	63	east	Colombia	erato
CS004064	-4.13339	-69.9415	63	east	Colombia	erato
CS004065	-4.13339	-69.9415	63	east	Colombia	erato
CS004066	-4.13339	-69.9415	63	east	Colombia	erato
CS004067	-4.13339	-69.9415	63	east	Colombia	erato
MAC004053	-4.13339	-69.9415	63	east	Colombia	erato
MAC004054	-4.13339	-69.9415	63	east	Colombia	erato
CS005031	-4.09333	-69.9392	71	east	Colombia	erato
15N238	5.57187	-77.5021	76	west	Colombia	erato
15N239	5.57187	-77.5021	76	west	Colombia	erato
15N240	5.57187	-77.5021	76	west	Colombia	melpomene
15N241	5.57187	-77.5021	76	west	Colombia	erato
15N260	5.57187	-77.5021	76	west	Colombia	melpomene
15N261	5.57187	-77.5021	76	west	Colombia	erato
15N299	5.57187	-77.5021	76	west	Colombia	melpomene
15N306	5.57187	-77.5021	76	west	Colombia	melpomene
CAM040833	0.85369	-79.8042	77	west	Ecuador	erato
CAM040834	0.85369	-79.8042	77	west	Ecuador	erato
CAM040835	0.85369	-79.8042	77	west	Ecuador	erato
CAM040836	0.85369	-79.8042	77	west	Ecuador	erato
CAM040838	0.85369	-79.8042	77	west	Ecuador	erato
CAM040839	0.85369	-79.8042	77	west	Ecuador	erato
CAM040840	0.85369	-79.8042	77	west	Ecuador	erato
CAM040841	0.85369	-79.8042	77	west	Ecuador	erato
CAM040842	0.85369	-79.8042	77	west	Ecuador	erato
CAM040847	0.85369	-79.8042	77	west	Ecuador	erato
CAM040848	0.85369	-79.8042	77	west	Ecuador	erato
CAM040850	0.85369	-79.8042	77	west	Ecuador	erato
CAM040851	0.85369	-79.8042	77	west	Ecuador	erato
CAM040852	0.85369	-79.8042	77	west	Ecuador	erato
CAM040853	0.85369	-79.8042	77	west	Ecuador	erato
CAM040854	0.85369	-79.8042	77	west	Ecuador	erato
CAM040855	0.85369	-79.8042	77	west	Ecuador	erato
CAM040856	0.85369	-79.8042	77	west	Ecuador	erato
CAM040858	0.85369	-79.8042	77	west	Ecuador	erato
CAM040860	0.85369	-79.8042	77	west	Ecuador	erato
CAM040861	0.85369	-79.8042	77	west	Ecuador	erato
CAM040862	0.85369	-79.8042	77	west	Ecuador	erato
CS005020	-4.10722	-69.9125	86	east	Colombia	erato
CS004034	-3.77008	-70.3398	101	east	Colombia	melpomene
CS004057	-3.77008	-70.3398	101	east	Colombia	erato
CS004058	-3.77008	-70.3398	101	east	Colombia	erato
CS004059	-3.77008	-70.3398	101	east	Colombia	erato
CS004060	-3.77008	-70.3398	101	east	Colombia	erato
CS004061	-3.77008	-70.3398	101	east	Colombia	erato
CS004068	-3.77008	-70.3398	101	east	Colombia	erato
CAM040742	0.11001	-79.2303	130	west	Ecuador	erato
CAM040743	0.11001	-79.2303	130	west	Ecuador	erato
CAM040744	0.11001	-79.2303	130	west	Ecuador	erato
CAM040745	0.11001	-79.2303	130	west	Ecuador	erato
CAM040746	0.11001	-79.2303	130	west	Ecuador	erato
CAM040747	0.11001	-79.2303	130	west	Ecuador	erato
CAM040748	0.11001	-79.2303	130	west	Ecuador	erato
CAM040749	0.11001	-79.2303	130	west	Ecuador	erato
CAM040750	0.11001	-79.2303	130	west	Ecuador	erato
CAM040751	0.11001	-79.2303	130	west	Ecuador	erato
CAM040752	0.11001	-79.2303	130	west	Ecuador	erato
CAM040753	0.11001	-79.2303	130	west	Ecuador	erato
CAM040754	0.11001	-79.2303	130	west	Ecuador	erato
CAM040757	0.11001	-79.2303	130	west	Ecuador	erato
CAM040758	0.11001	-79.2303	130	west	Ecuador	erato
CAM040759	0.11001	-79.2303	130	west	Ecuador	erato
CAM020800	-0.502982	-76.3852	220	east	Ecuador	melpomene
CAM020843	-0.502982	-76.3852	220	east	Ecuador	melpomene
CAM120448	-0.502982	-76.3852	220	east	Ecuador	melpomene
CAM120557	-0.502982	-76.3852	220	east	Ecuador	melpomene
CAM002836	-0.6743	-76.3971	230	east	Ecuador	erato
CAM002837	-0.6743	-76.3971	230	east	Ecuador	erato
CAM002869	-0.6743	-76.3971	230	east	Ecuador	erato
CAM020769	-0.502982	-76.3852	230	east	Ecuador	erato
CAM020796	-0.502982	-76.3852	230	east	Ecuador	erato
CAM020797	-0.502982	-76.3852	230	east	Ecuador	erato
CAM020798	-0.502982	-76.3852	230	east	Ecuador	erato
CAM020799	-0.502982	-76.3852	230	east	Ecuador	erato
CAM020840	-0.502982	-76.3852	230	east	Ecuador	erato
CAM020854	-0.502982	-76.3852	230	east	Ecuador	erato
CAM040433	-0.6743	-76.3971	230	east	Ecuador	erato
CAM040434	-0.6743	-76.3971	230	east	Ecuador	erato
CAM040435	-0.6743	-76.3971	230	east	Ecuador	erato
CAM040436	-0.6743	-76.3971	230	east	Ecuador	erato
CAM040437	-0.6743	-76.3971	230	east	Ecuador	erato
CAM040438	-0.6743	-76.3971	230	east	Ecuador	erato
CAM120424	-0.502982	-76.3852	230	east	Ecuador	erato
CAM120473	-0.502982	-76.3852	230	east	Ecuador	erato
CAM120474	-0.502982	-76.3852	230	east	Ecuador	erato
CAM120589	-0.502982	-76.3852	230	east	Ecuador	erato
CAM120665	-0.524246	-76.4399	230	east	Ecuador	melpomene
CAM120738	-0.502982	-76.3852	230	east	Ecuador	erato
CAM120739	-0.502982	-76.3852	230	east	Ecuador	erato
CAM120740	-0.502982	-76.3852	230	east	Ecuador	erato
SHM000018	-0.6743	-76.3971	230	east	Ecuador	erato
SHM000340	-0.6743	-76.3971	230	east	Ecuador	erato
SHM000341	-0.6743	-76.3971	230	east	Ecuador	erato
SHM101	-0.6743	-76.3971	230	east	Ecuador	erato
SHM154	-0.6743	-76.3971	230	east	Ecuador	erato
CS004295	0.794861	-76.584	279	east	Colombia	erato
CS004296	0.794861	-76.584	279	east	Colombia	erato
CS004297	0.794861	-76.584	279	east	Colombia	erato
CS004298	0.794861	-76.584	279	east	Colombia	melpomene
CAM040019	0.95637	-76.4086	281	east	Colombia	melpomene
CAM040020	0.95637	-76.4086	281	east	Colombia	melpomene
CAM040021	0.95637	-76.4086	281	east	Colombia	melpomene
CAM040022	0.95637	-76.4086	281	east	Colombia	melpomene
CAM040023	0.95637	-76.4086	281	east	Colombia	melpomene
CAM040024	0.95637	-76.4086	281	east	Colombia	erato
CAM040025	0.95637	-76.4086	281	east	Colombia	erato
CAM040026	0.95637	-76.4086	281	east	Colombia	erato
CAM040027	0.95637	-76.4086	281	east	Colombia	erato
CAM040149	0.95637	-76.4086	281	east	Colombia	melpomene
CAM040150	0.95637	-76.4086	281	east	Colombia	melpomene
CAM040152	0.95637	-76.4086	281	east	Colombia	erato
CAM040154	0.95637	-76.4086	281	east	Colombia	erato
CAM040157	0.95637	-76.4086	281	east	Colombia	erato
CAM040158	0.95637	-76.4086	281	east	Colombia	erato
CAM040160	0.95637	-76.4086	281	east	Colombia	erato
CAM040162	0.95637	-76.4086	281	east	Colombia	erato
CAM040170	0.95637	-76.4086	281	east	Colombia	erato
CS001001	3.82976	-76.7857	282	west	Colombia	melpomene
CS004308	0.956861	-76.4086	282	east	Colombia	erato
CAM002856_ena	-0.3197	-79.337	300	west	Ecuador	melpomene
CAM002857_ena	-0.3197	-79.337	300	west	Ecuador	melpomene
CAM040119	0.79536	-76.5857	309	east	Colombia	erato
CAM040120	0.79536	-76.5857	309	east	Colombia	erato
CAM040121	0.79536	-76.5857	309	east	Colombia	erato
CAM040122	0.79536	-76.5857	309	east	Colombia	erato
CAM040123	0.79536	-76.5857	309	east	Colombia	erato
CAM040124	0.79536	-76.5857	309	east	Colombia	erato
CAM040125	0.79536	-76.5857	309	east	Colombia	erato
CAM040127	0.79536	-76.5857	309	east	Colombia	erato
CAM040128	0.79536	-76.5857	309	east	Colombia	erato
CAM040129	0.79536	-76.5857	309	east	Colombia	melpomene
CAM040130	0.79536	-76.5857	309	east	Colombia	erato
CAM040131	0.79536	-76.5857	309	east	Colombia	erato
CAM040133	0.79536	-76.5857	309	east	Colombia	erato
CAM040134	0.79536	-76.5857	309	east	Colombia	erato
CAM040135	0.79536	-76.5857	309	east	Colombia	erato
CAM040136	0.79536	-76.5857	309	east	Colombia	erato
CAM040138	0.79536	-76.5857	309	east	Colombia	erato
CAM040139	0.79536	-76.5857	309	east	Colombia	erato
CAM040140	0.79536	-76.5857	309	east	Colombia	erato
CS001286_ena	1.60972	-75.6669	340	east	Colombia	melpomene
15N143	3.58	-76.8622	346	west	Colombia	melpomene
15N144	3.58	-76.8622	346	west	Colombia	melpomene
15N151	3.58	-76.8622	346	west	Colombia	melpomene
15N152	3.58	-76.8622	346	west	Colombia	melpomene
15N153	3.58	-76.8622	346	west	Colombia	melpomene
15N154	3.58	-76.8622	346	west	Colombia	melpomene
15N156	3.58	-76.8622	346	west	Colombia	melpomene
BC0411_ena	-1.09833	-77.5839	376	east	Ecuador	erato
LAT01_ena	-1.09833	-77.5839	376	east	Ecuador	erato
LAT02_ena	-1.09833	-77.5839	376	east	Ecuador	erato
LAT03_ena	-1.09833	-77.5839	376	east	Ecuador	erato
CAM040180	-1.10884	-77.6359	391	east	Ecuador	melpomene
CAM040181	-1.10884	-77.6359	391	east	Ecuador	melpomene
CAM040183	-1.09759	-77.5893	392	east	Ecuador	melpomene
CAM040184	-1.09759	-77.5893	392	east	Ecuador	erato
CAM040185	-1.09759	-77.5893	392	east	Ecuador	erato
CAM040186	-1.09759	-77.5893	392	east	Ecuador	erato
CAM040187	-1.09759	-77.5893	392	east	Ecuador	erato
CAM040190	-1.09759	-77.5893	392	east	Ecuador	melpomene
CAM040192	-1.09759	-77.5893	392	east	Ecuador	melpomene
CAM040999	-1.09759	-77.5893	392	east	Ecuador	melpomene
CAM041004	-1.09759	-77.5893	392	east	Ecuador	erato
CAM041005	-1.09759	-77.5893	392	east	Ecuador	erato
CAM041007	-1.09759	-77.5893	392	east	Ecuador	erato
CAM041008	-1.09759	-77.5893	392	east	Ecuador	erato
CAM041014	-1.09759	-77.5893	392	east	Ecuador	erato
CAM041027	-1.09759	-77.5893	392	east	Ecuador	melpomene
CAM041046	-1.09759	-77.5893	392	east	Ecuador	melpomene
CAM041047	-1.09759	-77.5893	392	east	Ecuador	erato
CAM040217	-1.06713	-77.6286	410	east	Ecuador	erato
CAM040218	-1.06713	-77.6286	410	east	Ecuador	erato
CAM040222	-1.06713	-77.6286	410	east	Ecuador	melpomene
CAM040987	-1.06713	-77.6286	410	east	Ecuador	erato
CAM040988	-1.06713	-77.6286	410	east	Ecuador	erato
CAM040989	-1.06713	-77.6286	410	east	Ecuador	erato
CAM040990	-1.06713	-77.6286	410	east	Ecuador	erato
CAM040991	-1.06713	-77.6286	410	east	Ecuador	erato
CAM040992	-1.06695	-77.6276	410	east	Ecuador	melpomene
CAM040993	-1.06713	-77.6286	410	east	Ecuador	erato
CAM040994	-1.06713	-77.6286	410	east	Ecuador	erato
CAM040995	-1.06713	-77.6286	410	east	Ecuador	erato
CAM040197	-1.01035	-77.6709	420	east	Ecuador	melpomene
CAM040198	-1.01035	-77.6709	420	east	Ecuador	melpomene
CAM041001	-1.02277	-77.6715	423	east	Ecuador	erato
CAM041002	-1.02277	-77.6715	423	east	Ecuador	erato
CAM041003	-1.02277	-77.6715	423	east	Ecuador	erato
CAM041159	-1.08937	-77.5425	429	east	Ecuador	melpomene
CAM016550_ena	-1.06138	-77.6684	440	east	Ecuador	melpomene
CAM017162_ena	-1.06138	-77.6684	440	east	Ecuador	melpomene
CAM041006	-1.0558	-77.7019	440	east	Ecuador	erato
CAM041030	-1.0558	-77.7019	440	east	Ecuador	erato
CAM041031	-1.0558	-77.7019	440	east	Ecuador	erato
CAM041048	-1.0558	-77.7019	440	east	Ecuador	melpomene
CAM041052	-1.0558	-77.7019	440	east	Ecuador	melpomene
CAM041053	-1.0558	-77.7019	440	east	Ecuador	melpomene
CAM041060	-1.0558	-77.7019	440	east	Ecuador	melpomene
CAM041063	-1.0558	-77.7019	440	east	Ecuador	melpomene
CAM040171	-1.11568	-77.629	441	east	Ecuador	melpomene
CAM040173	-1.11568	-77.629	441	east	Ecuador	erato
CAM040174	-1.11568	-77.629	441	east	Ecuador	erato
CAM040651	0.20829	-78.9561	448	west	Ecuador	melpomene
CAM040652	0.20829	-78.9561	448	west	Ecuador	melpomene
CAM040679	0.20829	-78.9561	448	west	Ecuador	erato
CAM040680	0.20829	-78.9561	448	west	Ecuador	melpomene
CAM040682	0.20829	-78.9561	448	west	Ecuador	melpomene
CAM040684	0.20829	-78.9561	448	west	Ecuador	erato
CAM040686	0.20829	-78.9561	448	west	Ecuador	erato
CAM041064	-1.05912	-77.6997	448	east	Ecuador	melpomene
CAM041112	-1.09256	-77.5458	458	east	Ecuador	erato
CAM041168	-1.09256	-77.5458	458	east	Ecuador	melpomene
CAM041176	-1.09256	-77.5458	458	east	Ecuador	melpomene
CAM041178	-1.09256	-77.5458	458	east	Ecuador	melpomene
CAM040354	0.20773	-78.9469	470	west	Ecuador	erato
CAM040355	0.20773	-78.9469	470	west	Ecuador	erato
CAM040356	0.20773	-78.9469	470	west	Ecuador	erato
CAM040357	0.20773	-78.9469	470	west	Ecuador	erato
CAM040358	0.20773	-78.9469	470	west	Ecuador	erato
CAM040375	0.20773	-78.9469	470	west	Ecuador	erato
CAM040376	0.20773	-78.9469	470	west	Ecuador	erato
CAM040380	0.20773	-78.9469	470	west	Ecuador	erato
CAM040412	0.20773	-78.9469	470	west	Ecuador	erato
CAM040416	0.20773	-78.9469	470	west	Ecuador	erato
CAM040445	0.20773	-78.9469	470	west	Ecuador	erato
CAM040449	0.20773	-78.9469	470	west	Ecuador	erato
CAM040673	0.20981	-78.9539	476	west	Ecuador	erato
CAM040674	0.20981	-78.9539	476	west	Ecuador	erato
CAM040678	0.20981	-78.9539	476	west	Ecuador	erato
CAM040690	0.20981	-78.9539	476	west	Ecuador	erato
CAM040692	0.20981	-78.9539	476	west	Ecuador	erato
CAM040693	0.20981	-78.9539	476	west	Ecuador	erato
CAM040695	0.20981	-78.9539	476	west	Ecuador	erato
CAM040696	0.20981	-78.9539	476	west	Ecuador	erato
CAM040697	0.20981	-78.9539	476	west	Ecuador	erato
CAM040698	0.20981	-78.9539	476	west	Ecuador	erato
CAM040371	0.21042	-78.9416	482	west	Ecuador	erato
CAM040373	0.21042	-78.9416	482	west	Ecuador	erato
CAM040374	0.21042	-78.9416	482	west	Ecuador	erato
CAM040384	0.21042	-78.9416	482	west	Ecuador	melpomene
CAM040372	0.21242	-78.9386	486	west	Ecuador	erato
CAM040381	0.21242	-78.9386	486	west	Ecuador	erato
CAM040382	0.21242	-78.9386	486	west	Ecuador	melpomene
CAM040383	0.21242	-78.9386	486	west	Ecuador	melpomene
14N037	0.17533	-78.9075	532	west	Ecuador	melpomene
14N038	0.17533	-78.9075	532	west	Ecuador	melpomene
14N039	0.17533	-78.9075	532	west	Ecuador	melpomene
14N043	0.17533	-78.9075	532	west	Ecuador	melpomene
14N044	0.17533	-78.9075	532	west	Ecuador	melpomene
14N045	0.17533	-78.9075	532	west	Ecuador	melpomene
14N501	0.22022	-78.8896	532	west	Ecuador	melpomene
14N502	0.22022	-78.8896	532	west	Ecuador	melpomene
14N503	0.22022	-78.8896	532	west	Ecuador	melpomene
14N506	0.17533	-78.9075	532	west	Ecuador	melpomene
14N507	0.17533	-78.9075	532	west	Ecuador	melpomene
14N512	0.22022	-78.8896	532	west	Ecuador	melpomene
15N004	0.17533	-78.9075	542	west	Ecuador	melpomene
15N009	0.17533	-78.9075	542	west	Ecuador	melpomene
15N016	0.17533	-78.9075	542	west	Ecuador	erato
15N017	0.17533	-78.9075	542	west	Ecuador	erato
15N036	0.17533	-78.9075	542	west	Ecuador	melpomene
15N038	0.17533	-78.9075	542	west	Ecuador	melpomene
CAM040041	1.21421	-76.6812	846	east	Colombia	melpomene
CAM040040	1.21467	-76.6825	854	east	Colombia	melpomene
CAM040078	1.20931	-76.6817	885	east	Colombia	erato
CAM040049	1.21738	-76.6834	887	east	Colombia	melpomene
CAM040050	1.21738	-76.6834	887	east	Colombia	melpomene
CAM040043	1.21851	-76.6847	905	east	Colombia	melpomene
CAM040038	1.20848	-76.6813	923	east	Colombia	erato
CAM040044	1.21812	-76.685	938	east	Colombia	melpomene
CAM040085	1.20687	-76.681	950	east	Colombia	melpomene
CAM040037	1.20624	-76.6811	953	east	Colombia	melpomene
MAC004457	1.79056	-75.6525	976	east	Colombia	erato
MAC004458	1.79056	-75.6525	976	east	Colombia	erato
CAM040058	1.21314	-76.6835	987	east	Colombia	melpomene
CAM040077	1.21314	-76.6835	987	east	Colombia	erato
CAM040118	1.21314	-76.6835	987	east	Colombia	melpomene
CAM040079	1.21694	-76.6854	1000	east	Colombia	melpomene
CAM040081	1.21694	-76.6854	1000	east	Colombia	melpomene
CAM040083	1.21694	-76.6854	1000	east	Colombia	melpomene
CAM040084	1.21694	-76.6854	1000	east	Colombia	melpomene
CAM040087	1.21694	-76.6854	1000	east	Colombia	melpomene
CAM040088	1.21694	-76.6854	1000	east	Colombia	melpomene
CAM040039	1.21757	-76.6888	1008	east	Colombia	erato
14N004	0.19366	-78.8587	1016	west	Ecuador	melpomene
14N009	0.19366	-78.8587	1016	west	Ecuador	melpomene
14N014	0.19366	-78.8587	1016	west	Ecuador	erato
14N015	0.19366	-78.8587	1016	west	Ecuador	melpomene
14N023	0.19366	-78.8587	1016	west	Ecuador	melpomene
15N020	0.17533	-78.9075	1016	west	Ecuador	melpomene
CAM040630	0.18497	-78.853	1016	west	Ecuador	melpomene
CAM040631	0.18497	-78.853	1016	west	Ecuador	melpomene
CAM040367	0.14997	-78.7538	1021	west	Ecuador	erato
CAM040621	0.18085	-78.8532	1054	west	Ecuador	melpomene
CAM040622	0.18085	-78.8532	1054	west	Ecuador	melpomene
CAM040578	0.16174	-78.7577	1057	west	Ecuador	erato
CAM040015	1.21286	-76.6875	1064	east	Colombia	erato
CAM040016	1.21286	-76.6875	1064	east	Colombia	erato
CAM040017	1.21286	-76.6875	1064	east	Colombia	erato
CAM040018	1.21286	-76.6875	1064	east	Colombia	erato
CAM040042	1.21286	-76.6875	1064	east	Colombia	erato
CAM040048	1.21286	-76.6875	1064	east	Colombia	melpomene
CAM040066	1.21286	-76.6875	1064	east	Colombia	erato
CAM040111	1.21286	-76.6875	1064	east	Colombia	erato
CAM040456	0.15376	-78.759	1068	west	Ecuador	melpomene
CAM040457	0.15376	-78.759	1068	west	Ecuador	melpomene
CAM040458	0.15386	-78.7581	1068	west	Ecuador	melpomene
CAM040460	0.15376	-78.759	1068	west	Ecuador	melpomene
CAM040462	0.15386	-78.7581	1068	west	Ecuador	erato
CAM040463	0.15386	-78.7581	1068	west	Ecuador	erato
CAM040474	0.15376	-78.759	1068	west	Ecuador	melpomene
CAM040475	0.15386	-78.7581	1068	west	Ecuador	melpomene
CAM040584	0.1641	-78.7585	1086	west	Ecuador	erato
CAM040112	1.21412	-76.6898	1089	east	Colombia	erato
CAM040113	1.21412	-76.6898	1089	east	Colombia	erato
CAM040114	1.21412	-76.6898	1089	east	Colombia	erato
CAM040459	0.1491	-78.7591	1107	west	Ecuador	melpomene
CAM040516	0.135	-78.6654	1108	west	Ecuador	melpomene
CAM040517	0.135	-78.6654	1108	west	Ecuador	melpomene
CAM040518	0.135	-78.6654	1108	west	Ecuador	melpomene
CAM040519	0.135	-78.6654	1108	west	Ecuador	melpomene
CAM040520	0.135	-78.6654	1108	west	Ecuador	melpomene
CAM040521	0.135	-78.6654	1108	west	Ecuador	melpomene
CAM040522	0.135	-78.6654	1108	west	Ecuador	melpomene
CAM040523	0.135	-78.6654	1108	west	Ecuador	erato
CAM040524	0.135	-78.6654	1108	west	Ecuador	erato
CAM040528	0.135	-78.6654	1108	west	Ecuador	melpomene
CAM040529	0.135	-78.6654	1108	west	Ecuador	melpomene
CAM040594	0.16602	-78.7575	1115	west	Ecuador	erato
CAM040227	-0.6838	-77.7397	1120	east	Ecuador	erato
CAM040228	-0.6838	-77.7397	1120	east	Ecuador	erato
CAM040230	-0.6838	-77.7397	1120	east	Ecuador	erato
CAM040232	-0.6838	-77.7397	1120	east	Ecuador	erato
CAM041100	-0.6838	-77.7397	1120	east	Ecuador	melpomene
CAM041101	-0.6838	-77.7397	1120	east	Ecuador	melpomene
CAM041102	-0.6838	-77.7397	1120	east	Ecuador	erato
CAM041103	-0.6838	-77.7397	1120	east	Ecuador	erato
CAM041196	-0.6838	-77.7397	1120	east	Ecuador	erato
CAM041200	-0.6838	-77.7397	1120	east	Ecuador	melpomene
CAM041201	-0.6838	-77.7397	1120	east	Ecuador	melpomene
CAM040404	0.14652	-78.7614	1130	west	Ecuador	erato
CAM040411	0.14652	-78.7614	1130	west	Ecuador	erato
CS003128	3.50083	-76.7572	1141	west	Colombia	erato
CS003130	3.50083	-76.7572	1141	west	Colombia	erato
CS003348	3.50083	-76.7572	1141	west	Colombia	erato
CS003349	3.50083	-76.7572	1141	west	Colombia	erato
CS003350	3.50083	-76.7572	1141	west	Colombia	erato
CS003351	3.50083	-76.7572	1141	west	Colombia	erato
CS003352	3.50083	-76.7572	1141	west	Colombia	erato
CS003356	3.50083	-76.7572	1141	west	Colombia	erato
CS003357	3.50083	-76.7572	1141	west	Colombia	erato
CAM040237	-0.72516	-77.7674	1150	east	Ecuador	melpomene
CAM040239	-0.72516	-77.7674	1150	east	Ecuador	erato
CAM040241	-0.72516	-77.7674	1150	east	Ecuador	erato
CAM040362	0.14057	-78.763	1157	west	Ecuador	erato
CAM040363	0.14057	-78.763	1157	west	Ecuador	erato
CAM040364	0.14057	-78.763	1157	west	Ecuador	erato
CAM040365	0.14057	-78.763	1157	west	Ecuador	erato
CAM040366	0.14057	-78.763	1157	west	Ecuador	erato
CAM040403	0.14057	-78.763	1157	west	Ecuador	erato
CAM040406	0.14057	-78.763	1157	west	Ecuador	erato
CAM040413	0.14057	-78.763	1157	west	Ecuador	erato
15N133	3.88399	-76.5883	1159	west	Colombia	melpomene
CS000519_ena	3.88399	-76.6325	1165	west	Colombia	melpomene
CS000710_ena	3.88399	-76.6325	1165	west	Colombia	melpomene
CS000712_ena	3.88399	-76.6325	1165	west	Colombia	melpomene
CAM041044	-0.73017	-77.7737	1167	east	Ecuador	erato
15N111	3.50083	-76.7572	1178	west	Colombia	erato
15N112	3.50083	-76.7572	1178	west	Colombia	erato
15N113	3.50083	-76.7572	1178	west	Colombia	erato
15N120	3.50083	-76.7572	1178	west	Colombia	erato
15N121	3.50083	-76.7572	1178	west	Colombia	erato
15N145	3.53199	-76.7546	1178	west	Colombia	erato
15N146	3.53199	-76.7546	1178	west	Colombia	erato
CS003654_ena	3.50083	-76.7572	1178	west	Colombia	erato
CS003655_ena	3.50083	-76.7572	1178	west	Colombia	erato
CS003656_ena	3.50083	-76.7572	1178	west	Colombia	erato
CS003657_ena	3.50083	-76.7572	1178	west	Colombia	erato
CS003659_ena	3.50083	-76.7572	1178	west	Colombia	erato
15N172	3.88647	-76.5887	1191	west	Colombia	melpomene
CS000586_ena	1.80333	-75.6553	1200	east	Colombia	melpomene
CS000594_ena	1.80333	-75.6553	1200	east	Colombia	melpomene
CS000604_ena	1.80333	-75.6553	1200	east	Colombia	melpomene
CS000615_ena	1.80333	-75.6553	1200	east	Colombia	melpomene
CS001002_ena	1.80333	-75.6553	1200	east	Colombia	melpomene
CS001011_ena	1.80333	-75.6553	1200	east	Colombia	melpomene
CS001815_ena	1.80333	-75.6553	1200	east	Colombia	melpomene
MAC003747	1.80333	-75.6553	1200	east	Colombia	erato
CAM040535	0.15135	-78.7698	1201	west	Ecuador	melpomene
CAM040536	0.15135	-78.7698	1201	west	Ecuador	melpomene
CAM040545	0.15135	-78.7698	1201	west	Ecuador	erato
CAM040564	0.15135	-78.7698	1201	west	Ecuador	melpomene
CAM040233	-0.73017	-77.7737	1210	east	Ecuador	erato
CAM040236	-0.73017	-77.7737	1210	east	Ecuador	erato
CAM041189	-0.73017	-77.7737	1210	east	Ecuador	erato
CAM041191	-0.73017	-77.7737	1210	east	Ecuador	melpomene
CAM040102	1.07793	-76.7175	1211	east	Colombia	erato
CAM040103	1.07793	-76.7175	1211	east	Colombia	erato
CAM040108	1.07793	-76.7175	1211	east	Colombia	erato
CAM040933	-0.05734	-78.7901	1218	west	Ecuador	erato
CAM040934	-0.05734	-78.7901	1218	west	Ecuador	erato
CAM040935	-0.05734	-78.7901	1218	west	Ecuador	erato
CAM040936	-0.05734	-78.7901	1218	west	Ecuador	erato
CAM040944	-0.05734	-78.7901	1218	west	Ecuador	melpomene
CAM040971	-0.05353	-78.7866	1219	west	Ecuador	erato
CAM040972	-0.05353	-78.7866	1219	west	Ecuador	erato
CAM040986	-0.05353	-78.7866	1219	west	Ecuador	erato
CS002311_ena	1.81361	-75.6686	1223	east	Colombia	melpomene
CAM040952	-0.05365	-78.791	1230	west	Ecuador	erato
CAM040957	-0.05365	-78.791	1230	west	Ecuador	erato
CAM041188	-0.67964	-77.7395	1230	east	Ecuador	erato
CAM040101	1.08042	-76.7153	1258	east	Colombia	erato
CAM040105	1.08042	-76.7153	1258	east	Colombia	erato
CAM040106	1.08042	-76.7153	1258	east	Colombia	erato
CAM040245	-0.178	-77.6817	1278	east	Ecuador	melpomene
CAM040253	-0.178	-77.6817	1278	east	Ecuador	melpomene
CAM041225	-0.71258	-77.7407	1282	east	Ecuador	erato
CAM041226	-0.71258	-77.7407	1282	east	Ecuador	erato
CAM041227	-0.71258	-77.7407	1282	east	Ecuador	erato
CAM041202	-0.69241	-77.8202	1298	east	Ecuador	melpomene
LAT04_ena	-0.7125	-77.7406	1300	east	Ecuador	erato
MAC004461	1.71361	-75.7089	1308	east	Colombia	erato
CAM011441	-0.101823	-77.5844	1312	east	Ecuador	erato
CAM040701	-0.032166	-77.526	1312	east	Ecuador	erato
CAM040702	-0.032166	-77.526	1312	east	Ecuador	erato
CAM040703	-0.032166	-77.526	1312	east	Ecuador	erato
CAM040704	-0.032166	-77.526	1312	east	Ecuador	erato
CAM040705	-0.032166	-77.526	1312	east	Ecuador	erato
CAM040706	-0.032166	-77.526	1312	east	Ecuador	erato
CAM040708	-0.032166	-77.526	1312	east	Ecuador	melpomene
CAM040715	-0.032166	-77.526	1312	east	Ecuador	erato
CAM041263	-0.01876	-77.5257	1312	east	Ecuador	erato
CAM041264	-0.01876	-77.5257	1312	east	Ecuador	erato
CAM041265	-0.01876	-77.5257	1312	east	Ecuador	erato
CAM041266	-0.01876	-77.5257	1312	east	Ecuador	erato
CAM041274	-0.01876	-77.5257	1312	east	Ecuador	melpomene
CAM041275	-0.01876	-77.5257	1312	east	Ecuador	melpomene
CAM041277	-0.01876	-77.5257	1312	east	Ecuador	erato
CAM041278	-0.01876	-77.5257	1312	east	Ecuador	erato
CAM040321	-0.05237	-78.766	1368	west	Ecuador	erato
CAM040361	-0.05237	-78.766	1368	west	Ecuador	erato
CAM040281	-0.19402	-77.7007	1381	east	Ecuador	melpomene
CAM040282	-0.19402	-77.7007	1381	east	Ecuador	melpomene
CAM040283	-0.19402	-77.7007	1381	east	Ecuador	melpomene
CAM040284	-0.19402	-77.7007	1381	east	Ecuador	melpomene
CAM040286	-0.19402	-77.7007	1381	east	Ecuador	melpomene
CAM040287	-0.19402	-77.7007	1381	east	Ecuador	melpomene
CAM040288	-0.19402	-77.7007	1381	east	Ecuador	melpomene
CAM040289	-0.19402	-77.7007	1381	east	Ecuador	melpomene
CS003601	3.5175	-76.7572	1409	west	Colombia	melpomene
CS003603_ena	3.5175	-76.7572	1409	west	Colombia	melpomene
CS003605_ena	3.5175	-76.7572	1409	west	Colombia	melpomene
CS003606_ena	3.5175	-76.7572	1409	west	Colombia	melpomene
CS003612_ena	3.5175	-76.7572	1409	west	Colombia	melpomene
CS003614_ena	3.5175	-76.7572	1409	west	Colombia	melpomene
CS003615_ena	3.5175	-76.7572	1409	west	Colombia	melpomene
CS003616	3.5175	-76.7572	1409	west	Colombia	melpomene
CS003617_ena	3.5175	-76.7572	1409	west	Colombia	melpomene
CS003618_ena	3.5175	-76.7572	1409	west	Colombia	melpomene
CS003621_ena	3.5175	-76.7572	1409	west	Colombia	melpomene
CAM041208	-0.67707	-77.5985	1468	east	Ecuador	melpomene
CAM041209	-0.67707	-77.5985	1468	east	Ecuador	melpomene
CAM041210	-0.67707	-77.5985	1468	east	Ecuador	melpomene
CAM041211	-0.67707	-77.5985	1468	east	Ecuador	melpomene
CAM041212	-0.67707	-77.5985	1468	east	Ecuador	melpomene
15N110	3.50083	-76.7572	1500	west	Colombia	melpomene
15N123	3.50083	-76.7572	1500	west	Colombia	melpomene

## Sheet: Fig. 2 C PBS
Data associated with Figure 2 C
Mean genome-wide Population Branch Statistic (PBS) trees averaged across the four transects per species and respective total sample size in brackets.
These are very large files. Deposited with permanent DOI to the Zenodo release with the GitHub repository: https://doi.org/10.5281/zenodo.6836103
Genome-wide PBS values for each altitude type per population species can be found in:
2021-altitude-heliconius/local/data/pbs.out/era.all.pbs.csv for H. erato
2021-altitude-heliconius/local/data/pbs.out/mel.all.pbs.csv for H. melpomene

## Sheet: Fig. 3 PBS Fst
Data associated with Figure 3 PBS or Fst
Patterns of highland-specific differentiation (zPBShigh) across the genome in four transects of H. erato (D) and H. melpomene (E).
These are very large files. Deposited with permanent DOI to the Zenodo release with the GitHub repository: https://doi.org/10.5281/zenodo.6836103
Genome-wide PBS and Fst values for each altitude type per population species can be found in:
2021-altitude-heliconius/local/data/pbs.out/era.all.pbs.csv for H. erato
2021-altitude-heliconius/local/data/pbs.out/mel.all.pbs.csv for H. melpomene

## Sheet: Fig. 6 C Fdm max
Data associated with Figure 6 Fdm maximum per SHDR and simulations
Excess allele sharing at SHDRs between P3 (putative highland donors, left y axes) and P2 (putative highland recipients, right y axes) across the H. erato (top) or H. melpomene (bottom) comparisons (phylogeny from Kozak et al., 2015)1. Left panel shows mean maximum FdM (± S.E.) across SHDRs (western SHDRs if the putative recipient was on the West of the Andes, and vice versa) of the Colombian (sol…
These are very large/numerous files. Deposited with permanent DOI to the Zenodo release with the GitHub repository: https://doi.org/10.5281/zenodo.6836103
Genome-wide FdM values for each comparison (62 files) can be found in:
2021-altitude-heliconius/local/data/joana.fd/output/
Max values of FdM per SHDR (by SHDR type and species) can be found in:
2021-altitude-heliconius/local/data/shdr.summ/
and the relevant columns are pasted below:
H. erato data
species.side.andes	shdr.parapatric.east.id	scaff	no.windows	start	end	size.hdr.bp	shdr.allopatric.id	start.bp	end.bp	fdm.max_fd_eraCvlowE_eraChighE_clyEhighE_eleHW	fdm.min_fd_eraCvlowE_eraChighE_clyEhighE_eleHW	fdm.max_fd_eraCvlowE_eraChighE_himHE_eleHW	fdm.min_fd_eraCvlowE_eraChighE_himHE_eleHW	fdm.max_fd_eraCvlowE_eraChighE_telhighE_eleHW	fdm.min_fd_eraCvlowE_eraChighE_telhighE_eleHW	fdm.max_fd_eraCvlowW_eraChighW_clyEhighW_eleHW	fdm.min_fd_eraCvlowW_eraChighW_clyEhighW_eleHW	fdm.max_fd_eraEvlowE_eraEhighE_clyEhighE_eleHW	fdm.min_fd_eraEvlowE_eraEhighE_clyEhighE_eleHW	fdm.max_fd_eraEvlowE_eraEhighE_himHE_eleHW	fdm.min_fd_eraEvlowE_eraEhighE_himHE_eleHW	fdm.max_fd_eraEvlowE_eraEhighE_telhighE_eleHW	fdm.min_fd_eraEvlowE_eraEhighE_telhighE_eleHW	fdm.max_fd_eraEvlowW_eraEhighW_clyEhighW_eleHW	fdm.min_fd_eraEvlowW_eraEhighW_clyEhighW_eleHW	fdm.max_fd_eraCvlowE_eraChighE_eraChighW_eleHW	fdm.min_fd_eraCvlowE_eraChighE_eraChighW_eleHW	fdm.max_fd_eraCvlowW_eraChighW_eraChighE_eleHW	fdm.min_fd_eraCvlowW_eraChighW_eraChighE_eleHW	fdm.max_fd_eraEvlowE_eraEhighE_eraEhighW_eleHW	fdm.min_fd_eraEvlowE_eraEhighE_eraEhighW_eleHW	fdm.max_fd_eraEvlowW_eraEhighW_eraEhighE_eleHW	fdm.min_fd_eraEvlowW_eraEhighW_eraEhighE_eleHW
erato.east	shdr.east.001	Herato0101	193	5679500	5871500	192000	no	5679500	5871500	0.0095	-0.0046	0.136	0.0066	0.0049	-0.0073	0.0032	-0.0253	0.0046	-0.0086	0.0157	-0.0241	0.0063	-0.0058	0.0116	-0.0121	0.0456	-0.0282	0.0878	-0.005	0.064	-0.0408	-0.0001	-0.0288
erato.east	shdr.east.002	Herato0101	106	12136500	12241500	105000	no	12136500	12241500	0.0047	-0.0092	0.05	-0.0042	0.0029	-0.0042	0.0117	-0.0054	0.0025	-0.0004	0.0129	-0.028	0.0102	-0.004	0.0027	-0.008	0.0479	0.0036	0.0252	-0.0111	0.0073	-0.0207	0.0329	-0.0189
erato.east	shdr.east.003	Herato0101	143	13005500	13147500	142000	no	13005500	13147500	-0.0021	-0.0038	0.035	-0.0407	-0.0051	-0.0088	0.0037	-0.0089	0.0071	-0.0064	0.0093	-0.0235	0.0035	-0.0038	0.0039	-0.0047	-0.0013	-0.0065	0.0227	-0.001	0.0084	-0.0191	0.0063	-0.0062
erato.east	shdr.east.004	Herato0101	174	14105500	14278500	173000	no	14105500	14278500	0.0019	-0.0031	0.0811	0.0014	0.002	-0.0033	0.0061	-0.0041	0.0014	-0.0017	0.0417	-0.053	0.001	-0.0016	0.0004	-0.0025	0.0232	0.0082	0.0755	0.0549	0.0048	-0.007	0.0169	-0.0087
erato.east	shdr.east.005	Herato0101	144	15218500	15361500	143000	no	15218500	15361500	0.0024	-0.0079	0.0561	-0.0168	0.0016	-0.0056	0.0032	-0.0073	0.0017	-0.006	0.0115	-0.0216	0.0018	-0.0068	0.0031	-0.006	0.0227	-0.0092	0.0565	0.0001	-0.0014	-0.0456	0.0164	-0.0421
erato.east	shdr.east.006	Herato0101	150	15549500	15698500	149000	shdr.all.001	15549500	15698500	0.0073	-0.0088	0.0581	-0.131	0.0052	-0.0084	0.0044	-0.004	0.0017	-0.0053	0.0422	-0.0152	0.0027	-0.0022	0.0037	-0.0058	0.0669	-0.0321	0.0894	-0.0034	0.0255	-0.0454	0.0193	-0.0265
erato.east	shdr.east.007	Herato0101	120	16745500	16864500	119000	shdr.all.002	16745500	16864500	0.0092	0.0008	0.0441	-0.0039	0.0084	0.0005	0.0066	-0.0023	0.0026	-0.003	0.013	-0.0135	0.0026	-0.0057	0.0017	-0.0065	0.0094	-0.024	0.0248	-0.0193	-0.0027	-0.0338	0.0153	-0.0122
erato.east	shdr.east.008	Herato0208	176	25743567	25918567	175000	shdr.all.003	3500	178500	0.0342	-0.0174	0.1584	0.08	0.0369	-0.0031	0.0103	-0.0146	0.0537	-0.0048	0.2565	0.1158	0.0484	-0.0174	0.0101	-0.0012	0.1851	0.1077	0.0334	-0.0648	0.1722	0.1239	0.0414	-0.0248
erato.east	shdr.east.009	Herato0209	121	26391616	26511616	120000	no	55500	175500	0.0087	0.007	0.2003	0.0613	0.0014	-0.0068	0.0067	-0.0055	0.0084	0.0077	0.1736	0.1504	0.0038	0.0027	0.0012	-0.0056	0.0921	0.0452	0.0308	-0.002	0.1122	-0.0128	0.0117	-0.003
erato.east	shdr.east.010	Herato0209	194	26514616	26707616	193000	no	178500	371500	0.0088	-0.0142	0.2305	0.0213	0.0034	-0.0251	0.013	-0.0237	0.0274	-0.0131	0.2259	0.0651	0.0199	-0.0194	-0.0003	-0.0048	0.1048	-0.0057	0.0545	-0.067	0.1274	-0.0088	0.0123	-0.0244
erato.east	shdr.east.011	Herato0209	437	26831616	27267616	436000	no	495500	931500	0.0181	-0.0087	0.1681	-0.0102	0.0076	-0.0116	0.0236	-0.0196	0.0304	-0.0388	0.2221	0.111	0.0199	-0.0206	0.0096	-0.0076	0.1311	0.0186	0.0489	-0.0023	0.1654	0.0339	0.0237	-0.0139
erato.east	shdr.east.012	Herato0210	103	27623280	27725280	102000	shdr.all.004	122500	224500	0.0339	-0.006	0.1134	0.0577	0.0188	-0.0035	0.0058	-0.0124	0.0022	-0.0147	0.1319	0.1147	0.0208	-0.0094	0.0056	-0.0034	0.1337	0.1036	0.013	-0.0131	0.1676	0.1022	0.037	0.0139
erato.east	shdr.east.013	Herato0211	247	29115089	29361089	246000	no	1386500	1632500	0.01	-0.0303	0.1823	0.0606	0.0054	-0.0377	0.0321	-0.0007	0.0063	-0.0365	0.2634	0.059	-0.0026	-0.0296	0	-0.0141	0.1741	0.0339	0.0788	-0.0177	0.2257	0.0348	0.0283	-0.0118
erato.east	shdr.east.014	Herato0213	130	30976141	31105141	129000	no	3500	132500	0.0084	-0.0011	0.0855	-0.007	0.0136	0.0108	0.0236	-0.0014	-0.0049	-0.0272	0.0859	0.0448	0.0007	-0.0228	0.0033	-0.0089	0.1513	0.0788	0.0293	-0.0891	0.2034	-0.0268	-0.0094	-0.0773
erato.east	shdr.east.015	Herato0215	194	32203660	32396660	193000	shdr.all.005	3500	196500	-0.0031	-0.0245	0.104	0.0616	0.0039	-0.0179	0.0048	-0.0029	-0.0026	-0.0292	0.1443	0.077	-0.005	-0.0103	0.0018	-0.0022	0.128	0.054	0.0301	-0.0202	0.1071	0.0399	0.0169	-0.023
erato.east	shdr.east.016	Herato0215	146	34322660	34467660	145000	shdr.all.006	2122500	2267500	0.0104	0.0008	0.0275	-0.006	-0.0023	-0.0111	0.011	-0.007	0.0078	-0.001	0.007	-0.0203	0.0049	-0.0066	0.0005	-0.013	0.0303	-0.0103	0.0228	-0.0079	0.0265	-0.0245	-0.0069	-0.0579
erato.east	shdr.east.017	Herato0301	333	38670918	39002918	332000	no	2708500	3040500	0.0106	-0.0115	0.0354	-0.0278	0.0098	-0.0155	0.01	-0.0084	0.0084	-0.0051	0.0298	-0.0187	0.005	-0.0045	0.0057	-0.0111	0.0317	-0.0384	0.0464	-0.057	0.0363	-0.0104	0.0444	-0.0704
erato.east	shdr.east.018	Herato0310	118	45754972	45871972	117000	shdr.all.007	3839500	3956500	0.0006	-0.0171	0.0218	-0.003	-0.0045	-0.0107	0.0056	-0.013	0.0063	-0.0075	0.0138	-0.0405	0.0078	-0.0099	0.0034	-0.0087	0.0291	0.013	0.0542	-0.0144	0.0225	-0.0141	0.0219	-0.0777
erato.east	shdr.east.019	Herato0411	128	60598925	60725925	127000	no	1988500	2115500	0.0288	-0.0083	0.0283	0.0082	0.0214	-0.0045	0.0141	-0.0018	0.0265	-0.0016	0.0098	-0.0157	0.0069	-0.0157	0.0032	-0.0064	0.0577	0.0286	0.0301	-0.0352	0.0515	-0.0179	0.0206	-0.0625
erato.east	shdr.east.020	Herato0411	121	62135925	62255925	120000	shdr.all.008	3525500	3645500	0.0029	-0.0098	0.0068	-0.0126	0.0219	0.0015	-0.0022	-0.0182	0.0078	-0.0135	-0.0061	-0.023	0.0003	-0.0157	0.0017	-0.0038	0.0273	-0.03	0.0085	-0.0877	0.0294	-0.0915	0.0418	-0.013
erato.east	shdr.east.021	Herato0503	117	77436828	77552828	116000	shdr.all.009	7612500	7728500	0.0033	-0.0034	0.0502	-0.0234	-0.0022	-0.0135	0.0038	0.0025	0.0077	-0.004	0.0171	-0.0764	0.0134	-0.0036	0.0083	-0.0137	0.0488	0.0111	0.0269	-0.1294	0.016	-0.0241	0.0439	-0.0604
erato.east	shdr.east.022	Herato0509	127	81845625	81971625	126000	no	3500	129500	0.0188	-0.0151	0.0254	-0.0069	0.01	-0.0131	0.0206	0.0018	0.0255	-0.0028	0.0152	-0.0321	0.0176	-0.0066	0.0022	-0.0197	0.0724	0.0109	0.088	0.0282	0.0406	-0.0375	0.0437	-0.023
erato.east	shdr.east.023	Herato0606	159	93046244	93204244	158000	no	5905500	6063500	0.0074	-0.0058	0.0786	-0.0059	0.005	-0.0176	0.0197	-0.0081	0.0019	-0.0156	0.0467	-0.0171	0.0046	-0.011	0.0043	-0.002	0.0119	-0.0171	0.024	-0.0046	0.0113	-0.0394	0.0059	-0.019
erato.east	shdr.east.024	Herato0606	157	99172244	99328244	156000	shdr.all.010	12031500	12187500	0.0072	-0.0451	0.0615	-0.0543	0.0106	-0.0095	0.0109	-0.0063	0.0283	-0.0032	0.0051	-0.0235	0.0397	-0.011	-0.0007	-0.0065	0.002	-0.0402	0.0348	-0.0213	0.0971	-0.0065	0.0152	-0.0534
erato.east	shdr.east.025	Herato0701	103	105863358	105965358	102000	no	4118500	4220500	-0.0021	-0.0049	0.0429	0.0061	0.0013	-0.003	0.0005	-0.0124	0.0127	0.0001	0.0022	-0.0542	0.0114	-0.0095	0.0017	-0.0046	0.0076	-0.0169	0.0299	-0.018	0.0539	-0.0289	0.0186	-0.0022
erato.east	shdr.east.026	Herato0701	105	118103358	118207358	104000	no	16358500	16462500	-0.0028	-0.0114	0.0375	-0.0161	-0.0028	-0.0082	-0.0033	-0.0238	-0.0053	-0.0086	0.0028	-0.0241	-0.0024	-0.0123	0.0008	-0.0067	0.026	-0.015	0.042	0.0075	0.0011	-0.0335	0.0187	0.0091
erato.east	shdr.east.028	Herato0821	119	132598074	132716074	118000	shdr.all.012	1258500	1376500	0.0107	-0.0318	-0.0087	-0.0224	0.0079	-0.0179	0.0142	-0.0116	0.0169	0.0088	0.0089	-0.0034	0.0227	-0.0001	0.0077	-0.0061	0.0202	-0.0379	0.019	-0.0383	0.0275	-0.0246	0.0117	0.0016
erato.east	shdr.east.029	Herato0901	106	141326805	141431805	105000	no	6461500	6566500	0.0033	-0.0252	0.0072	-0.0389	0	-0.0332	0.0028	-0.0069	0.0124	-0.0083	0.0151	-0.0255	0.0121	-0.0073	0.0032	-0.0201	0.0116	-0.0587	-0.0152	-0.0658	-0.0195	-0.0509	0.0067	-0.0868
erato.east	shdr.east.030	Herato1108	133	179362993	179494993	132000	no	5633500	5765500	0.0102	-0.0037	0.0826	-0.0274	0.0061	-0.0196	0.0028	-0.0219	0.0013	-0.0216	0.0079	-0.0228	0.0056	-0.014	0.0032	-0.0085	0.0519	-0.0308	0.0615	-0.0126	0.0194	-0.0193	0.0141	-0.0352
erato.east	shdr.east.031	Herato1108	113	180548993	180660993	112000	shdr.all.013	6819500	6931500	-0.0001	-0.0103	0.0216	-0.0141	0.0057	-0.0082	0.0075	0.0031	0.0074	-0.0054	0.0225	0.0005	0.0046	-0.0061	0.0031	0.0001	0.016	-0.0091	0.0371	-0.0554	0.0167	-0.008	0.0144	0.0006
erato.east	shdr.east.032	Herato1108	206	187670993	187875993	205000	shdr.all.014	13941500	14146500	0.0032	-0.0031	0.0241	-0.018	0.0031	-0.0067	0.0115	-0.0119	0.0087	-0.0044	0.0269	-0.0249	0.01	-0.0054	0.004	-0.0062	0.0243	-0.0167	0.0419	-0.0005	0.0254	-0.0202	0.0249	-0.0138
erato.east	shdr.east.033	Herato1301	113	213351236	213463236	112000	shdr.all.015	2840500	2952500	0.0096	-0.0057	0.0468	-0.017	0.0071	-0.0073	0.0032	-0.0029	0.0079	-0.0043	0.0234	-0.0256	0.0075	-0.0094	0.0043	-0.0014	0.0335	-0.0193	0.0805	-0.0301	-0.0069	-0.0463	0.0313	-0.0209
erato.east	shdr.east.034	Herato1301	236	214699236	214934236	235000	shdr.all.016	4188500	4423500	0.0121	-0.0025	0.0266	-0.014	0.0076	-0.0031	0.0083	-0.0093	0.0069	-0.0102	0.0068	-0.0279	0.0065	-0.0118	0.0041	-0.0085	0.0522	-0.0051	0.0385	-0.0502	0.035	-0.0367	0.064	-0.0041
erato.east	shdr.east.035	Herato1301	184	220772236	220955236	183000	shdr.all.017	10261500	10444500	0.0211	-0.0077	0.0408	-0.1058	0.0331	-0.0107	0.0019	-0.0078	0.0021	-0.0048	0.0106	-0.038	0.0042	-0.007	0.0092	-0.0035	0.0684	-0.0753	0.0701	-0.0058	0.0313	-0.0151	0.0427	0.0032
erato.east	shdr.east.036	Herato1301	126	222745236	222870236	125000	shdr.all.018	12234500	12359500	0.0053	-0.0098	0.0411	0.0046	0.0003	-0.0114	0.0052	-0.005	0.0059	-0.0099	0.0196	-0.0194	0.0076	-0.0005	0.0095	-0.004	0.025	-0.003	0.0502	0.0249	0.014	-0.0025	0.0109	-0.0006
erato.east	shdr.east.037	Herato1301	244	223439236	223682236	243000	shdr.all.019	12928500	13171500	0.0312	-0.0083	0.0371	-0.0066	0.0211	-0.0186	-0.0016	-0.0074	0.015	-0.0091	0.0489	-0.0568	0.0165	-0.0073	0.0005	-0.0004	0.0246	-0.0424	0.1236	-0.0045	0.007	-0.0177	0.0071	-0.0128
erato.east	shdr.east.038	Herato1301	114	224662236	224775236	113000	no	14151500	14264500	0.0066	-0.0031	0.0304	-0.0191	0.0001	-0.0044	0.0005	-0.0016	0.0072	-0.0142	0.0704	-0.0111	0.0082	-0.0032	0.0074	0.0001	0.0261	0.001	0.0565	0.0073	0.0388	-0.0162	0.0204	-0.025
erato.east	shdr.east.039	Herato1301	112	225119236	225230236	111000	shdr.all.020	14608500	14719500	0.0081	0.0022	0.0232	0.0024	0.0073	0.0021	0.0052	-0.0081	0.0117	-0.003	0.0069	-0.0397	0.011	-0.0032	-0.0001	-0.0022	0.0285	-0.0212	0.053	0.0293	0.0156	-0.0125	0.007	-0.0046
erato.east	shdr.east.040	Herato1301	124	226090236	226213236	123000	shdr.all.021	15579500	15702500	0.0036	-0.0019	0.0467	-0.0139	0.0082	-0.0017	0.0041	-0.0022	0.0017	-0.012	-0.0048	-0.0284	-0.0016	-0.0133	0.0067	-0.0052	0.0367	-0.0263	0.0653	0	0.0185	-0.0305	0.0121	-0.0066
erato.east	shdr.east.041	Herato1407	53	234817783	234869783	52000	shdr.all.022	3500	55500	0.0021	-0.0191	0.0071	-0.0339	-0.0067	-0.0299	-0.0034	-0.0046	0.0103	0.0103	0.0074	-0.0155	-0.014	-0.014	0.0186	0.0077	0.0429	-0.0107	0.081	0.022	-0.0205	-0.0261	0.0466	0.0317
erato.east	shdr.east.042	Herato1408	121	239680294	239800294	120000	shdr.all.023	4807500	4927500	0	-0.0075	0.0249	-0.0193	0.0254	-0.0037	0.0247	-0.0087	0.0028	-0.008	0.0259	-0.024	0.0104	-0.0049	0.0019	0.0007	0.05	-0.0095	0.0106	-0.0629	0.0118	-0.0043	0.0057	-0.0117
erato.east	shdr.east.043	Herato1505	208	249416540	249623540	207000	shdr.all.024	677500	884500	0.011	-0.0152	0.0384	-0.0578	0.0057	-0.0079	0.0218	-0.0063	0.0152	-0.0091	0.0596	-0.0309	0.013	-0.0047	0.0087	-0.0003	0.0555	-0.0154	0.0549	-0.006	0.0267	-0.0063	0.0228	-0.0207
erato.east	shdr.east.044	Herato1505	661	250690540	251350540	660000	no	1951500	2611500	0.0207	-0.0161	0.0038	-0.3231	0.0098	-0.0122	0.0079	-0.0048	0.0103	-0.009	0.024	-0.1232	0.0065	-0.0139	0.0057	-0.0037	0.1522	0.0015	0.0829	-0.0147	0.0418	-0.0207	0.0238	-0.0066
erato.east	shdr.east.045	Herato1505	357	252030540	252386540	356000	shdr.all.025	3291500	3647500	0.0143	-0.0085	0.1289	-0.028	0.0117	-0.0076	0.0165	-0.0027	0.0089	-0.0032	0.0238	-0.0359	0.0101	-0.0049	0.0053	-0.0003	0.0654	-0.0376	0.0673	-0.0135	0.0225	-0.0315	0.0508	-0.0562
erato.east	shdr.east.046	Herato1506	169	252656431	252824431	168000	shdr.all.026	3500	171500	0.0075	-0.0152	0.1229	-0.0176	0.0108	-0.0124	0.0062	-0.0088	0.0113	-0.0019	0.0336	-0.0131	0.0136	-0.0108	0.0058	-0.0022	0.0824	-0.0466	0.0191	-0.0075	0.0332	-0.0086	0.0053	-0.034
erato.east	shdr.east.047	Herato1507	53	254242526	254294526	52000	no	1410500	1462500	0.0069	-0.0112	0.0387	0.0052	0.0045	-0.0083	0.0011	-0.0061	0.0124	0.0064	0.0075	-0.0072	0.0175	0.0002	-0.0015	-0.0054	0.037	-0.0029	0.0093	0.0014	-0.0097	-0.0256	0.0315	-0.042
erato.east	shdr.east.049	Herato1507	113	254784526	254896526	112000	no	1952500	2064500	0.0093	-0.0125	0.082	0.0229	0.0083	-0.0085	-0.0045	-0.0091	0.004	-0.0217	0.0051	-0.0172	0.0089	-0.0087	-0.0003	-0.0086	0.0479	0.0265	-0.0198	-0.0554	0.013	-0.0188	0.0277	-0.0559
erato.east	shdr.east.050	Herato1507	125	254910526	255034526	124000	shdr.all.027	2078500	2202500	0.014	-0.0125	0.0278	-0.019	0.0131	-0.0085	0.0047	-0.0081	0.0186	-0.0119	0.0716	-0.0172	0.0068	0.0019	0.0033	-0.0057	0.0479	-0.0099	0.0167	-0.0427	0.0455	-0.0209	0.0277	-0.0193
erato.east	shdr.east.051	Herato1507	110	258096526	258205526	109000	shdr.all.028	5264500	5373500	0.0106	0	0.0202	-0.0173	0.0058	-0.0032	-0.0021	-0.0048	0.0096	-0.0007	0.0215	-0.0107	0.0073	-0.0047	-0.0052	-0.0052	0.0507	-0.0102	0.0278	-0.0094	0.0262	0.0126	-0.008	-0.0366
erato.east	shdr.east.052	Herato1512	177	263926967	264102967	176000	no	43500	219500	0.0156	-0.0369	0.0699	0.0016	0.0291	-0.0154	0.0049	-0.0093	0.0154	-0.0326	0.0461	-0.0312	0.0116	-0.0095	0.0006	-0.0109	0.0632	0.0216	0.0115	-0.0376	0.0516	-0.0064	0.0127	-0.0309
erato.east	shdr.east.053	Herato1514	64	264423372	264486372	63000	no	3500	66500	-0.029	-0.029	0.0297	-0.01	0.018	0.018	0.0078	0.0078	-0.0105	-0.0105	0.0293	-0.022	-0.0364	-0.0364	0.0113	0.0113	0.0995	0.059	0.0355	-0.0204	0.0155	-0.012	-0.0046	-0.0046
erato.east	shdr.east.054	Herato1701	164	283064688	283227688	163000	shdr.all.029	2261500	2424500	0.0091	-0.0003	0.0062	-0.0289	0.0046	-0.0071	0.0094	-0.007	0.0136	0.0048	0.0239	-0.0266	0.0078	0.0002	0.0009	-0.0067	0.0114	-0.0198	0.0285	0.007	0.0424	-0.0214	0.0523	-0.0242
erato.east	shdr.east.055	Herato1701	124	290590688	290713688	123000	shdr.all.030	9787500	9910500	0.0058	-0.0089	0.0339	-0.0161	0.0104	-0.0006	0.016	-0.0072	0.0035	-0.0007	0.0063	-0.0091	0.0029	-0.0015	0	-0.0053	0.0381	-0.0358	0.0563	-0.0525	0.0169	-0.0314	0.0313	0.0109
erato.east	shdr.east.056	Herato1701	111	292158688	292268688	110000	no	11355500	11465500	0.0124	-0.001	0.0544	-0.0535	0.007	-0.0013	0.013	-0.0054	0.0126	0.0032	0.0326	-0.0561	0.0093	-0.003	0.0007	-0.0021	0.0472	-0.0303	0.0299	-0.0098	0.0482	0.0128	0.0482	-0.0085
erato.east	shdr.east.057	Herato1705	116	296987750	297102750	115000	shdr.all.031	1912500	2027500	0.0065	-0.0057	-0.0049	-0.0096	0.0135	-0.0054	0.0078	0.0046	-0.0083	-0.0129	0.0153	-0.0216	0.0078	-0.0046	0.0053	0.0022	0.0452	-0.01	0.0775	0.0006	0.0164	-0.0173	0.0324	-0.0108
erato.east	shdr.east.058	Herato1707	56	298185654	298240654	55000	no	230500	285500	0.012	-0.0084	0.0551	0.0235	0.0216	-0.0044	0.0041	0.0036	-0.0034	-0.0075	-0.0155	-0.019	-0.0097	-0.0103	0.0034	-0.0044	0.0574	-0.0098	0.0177	-0.0457	-0.0209	-0.035	0.1188	-0.0079
erato.east	shdr.east.059	Herato1708	177	300091966	300267966	176000	shdr.all.032	1848500	2024500	0.0023	-0.0049	0.0427	-0.0033	0.0043	-0.0071	0.0115	-0.0086	0.004	-0.0014	0.0589	-0.0582	0.006	-0.001	0.0022	-0.0031	0.0134	-0.0114	0.0924	-0.0192	0.0157	-0.0152	0.0084	-0.0328
erato.east	shdr.east.060	Herato1801	275	301958775	302232775	274000	no	722500	996500	0.0035	-0.0064	0.0364	-0.0139	0.0014	-0.0061	0.0053	-0.0051	0.0031	-0.0031	0.0135	-0.0166	0.0029	-0.0054	0.0013	-0.0041	0.0326	0.0017	0.0865	0.0143	0.0021	-0.0104	0.0055	-0.0073
erato.east	shdr.east.061	Herato1801	768	302235775	303002775	767000	no	999500	1766500	0.0069	-0.012	0.0077	-0.2576	0.0333	-0.0076	0.0074	-0.0076	0.0077	-0.0072	0.0436	-0.0236	0.0079	-0.0053	0.0056	-0.0036	0.1858	-0.0181	0.0492	-0.0302	0.0139	-0.0145	0.0305	-0.0132
erato.east	shdr.east.062	Herato1801	114	303382775	303495775	113000	shdr.all.033	2146500	2259500	0.0082	-0.0045	0.0185	-0.0195	0.0069	-0.0062	0.0084	-0.0029	0.0005	-0.0071	0.0031	-0.0267	0.007	-0.0099	0.0061	-0.0117	0.0252	-0.0231	0.0056	-0.021	-0.0077	-0.0359	0.0193	-0.0055
erato.east	shdr.east.063	Herato1803	214	306713273	306926273	213000	no	288500	501500	0.0036	-0.0098	0.1389	-0.0496	0.0068	-0.006	0.0045	-0.0122	0.0022	-0.0093	0.0304	-0.029	0.0056	-0.001	0.0079	-0.0044	0.0347	-0.0895	0.0818	-0.0933	0	-0.0271	0.0408	-0.0207
erato.east	shdr.east.064	Herato1805	111	307566283	307676283	110000	no	271500	381500	0.0064	0.0036	0.0403	-0.0076	0.0106	-0.0039	-0.0027	-0.0108	0.0052	-0.0075	0.0125	-0.0293	0.0067	-0.0164	0.0063	-0.005	0.0398	-0.0128	0.0181	-0.0165	0.0088	-0.0389	0.0516	-0.0175
erato.east	shdr.east.065	Herato1904	134	327308426	327441426	133000	shdr.all.034	3500	136500	0.025	0.0012	0.0272	0.0067	0.026	0.0001	0.0135	-0.0055	0.0099	-0.0046	0.0038	-0.0207	0.023	-0.0019	0.01	-0.007	0.0482	-0.043	0.0465	-0.0134	0.0191	-0.0231	0.0375	0.0061
erato.east	shdr.east.066	Herato1904	254	333288426	333541426	253000	no	5983500	6236500	0.0147	-0.0048	0.0551	-0.0098	0.0036	-0.0087	0.0028	-0.0081	0.0143	-0.0094	0.1638	-0.0177	0.0117	-0.0071	0.0031	-0.0075	0.0168	-0.0084	0.0192	-0.0289	0.053	-0.0085	0.021	-0.0129
erato.east	shdr.east.067	Herato1906	119	337344258	337462258	118000	no	1328500	1446500	0.01	-0.0127	0.0319	-0.0042	0.0099	-0.0151	0.0187	-0.0015	0.0042	-0.0035	0.0693	-0.0074	0.0051	-0.002	0.0004	-0.0105	0.0453	-0.0018	0.0373	-0.0228	0.0201	0.007	-0.0092	-0.0439
erato.east	shdr.east.068	Herato1907	65	337468678	337532678	64000	no	3500	67500	0.0017	-0.0023	0.0528	0.0435	-0.0104	-0.0236	0.0044	0.0044	0.0094	-0.0036	0.0105	0.0022	-0.0046	-0.0062	0.007	0.007	-0.0065	-0.0335	0.0222	0.006	0.0384	-0.0106	0.0053	-0.0245
erato.east	shdr.east.069	Herato1908	91	340199221	340289221	90000	no	2663500	2753500	0.0037	-0.016	-0.0065	-0.0631	0.0024	-0.01	-0.0006	-0.0039	0.0085	-0.0029	0.038	0.0163	-0.0035	-0.0039	-0.0017	-0.0037	0.028	-0.0111	0.0149	0.0109	-0.0095	-0.0358	-0.0125	-0.0179
erato.east	shdr.east.071	Herato1910	83	340966305	341048305	82000	shdr.all.036	647500	729500	-0.0084	-0.0595	0.0134	-0.0224	0.001	-0.0374	0.0056	0.0046	-0.002	-0.0614	0.0024	-0.0043	-0.0027	-0.0042	0.0027	-0.0013	0.0237	-0.0297	0.0032	-0.0079	-0.0061	-0.0488	0.019	0.0037
erato.east	shdr.east.072	Herato1910	169	342823305	342991305	168000	shdr.all.037	2504500	2672500	0.0007	-0.0155	0.0157	-0.0857	0.0049	-0.0094	0.0087	-0.0008	0.0008	-0.0066	0.0251	-0.0546	0.0065	-0.0101	0.0085	-0.0123	0.0127	-0.0056	0.0327	-0.0009	0.0155	-0.0178	0.0112	-0.0222
erato.east	shdr.east.073	Herato2001	111	357897079	358007079	110000	shdr.all.038	11996500	12106500	0.0079	0.0008	0.0461	0.0075	0.0137	-0.0014	0.0112	-0.0112	0.0095	-0.0031	0.0319	-0.0646	0.0038	-0.0044	0.0086	-0.0112	0.0563	-0.0001	0	-0.0318	0.0102	-0.0106	0.07	-0.0174
erato.east	shdr.east.074	Herato2101	111	370469554	370579554	110000	no	5119500	5229500	0.0023	-0.0143	0.0324	-0.0187	0.0061	-0.0032	0.0039	-0.0049	0.0027	-0.0024	0.014	-0.0353	-0.0018	-0.0041	0.0023	0.0002	0.0352	-0.0063	0.0541	0.0085	0.0199	-0.0325	0.0102	0.0035
erato.east	shdr.east.075	Herato2101	139	371891554	372029554	138000	shdr.all.039	6541500	6679500	0.0041	-0.0089	0.0963	-0.0167	0.0014	-0.0095	0.0048	-0.0015	0.0035	-0.0032	0.0091	-0.0113	0.0003	-0.0038	0.0045	-0.0031	0.0346	-0.0327	0.0592	-0.0327	0.0098	-0.0243	0.0602	-0.0039
erato.east	shdr.east.076	Herato2101	114	373468554	373581554	113000	no	8118500	8231500	0.0054	-0.0014	0.0015	-0.009	0.0093	-0.0077	0.0047	-0.0072	0.0026	-0.0004	0.019	-0.0079	0.0058	-0.0017	0.0061	-0.0014	-0.0041	-0.0181	0.0508	0.028	0.0044	-0.009	0.0241	-0.0019
erato.east	shdr.east.077	Herato2101	326	374651554	374976554	325000	no	9301500	9626500	0.0067	-0.006	0.0968	0.0047	0.0126	-0.0113	0.001	-0.0059	0.0046	-0.0078	0.0627	-0.0975	0.0064	-0.0126	0.001	-0.0018	0.0333	-0.0103	0.0559	-0.0197	0.027	-0.0116	0.0191	-0.008
erato.east	shdr.east.078	Herato2101	163	375272554	375434554	162000	shdr.all.040	9922500	10084500	0.0092	-0.0348	0.0194	-0.0177	0.0049	-0.0264	0.0044	-0.0083	-0.0012	-0.0086	-0.0053	-0.0398	0.0036	-0.0068	0.0009	-0.0017	0.0339	-0.0315	0.0661	-0.0079	0.002	-0.0123	0.0075	-0.0126
erato.west	shdr.west.001	Herato0101	131	1880500	2010500	130000	no	1880500	2010500	-0.0069	0.0241	-0.0312	0.0039	-0.0054	0.0022	-0.0061	-0.0008	-0.0087	0.0224	-0.0557	0.002	-0.0049	0.003	-0.0006	no	-0.0281	0.0784	-0.0303	-0.0035	-0.0404	0.0233	-0.0252	no
erato.west	shdr.west.002	Herato0101	251	5873500	6123500	250000	no	5873500	6123500	-0.0106	0.0799	-0.0402	0.0184	-0.0078	0.0023	-0.0269	0.0103	-0.0025	0.0423	-0.0325	0.0155	-0.0085	0.0043	-0.0051	no	-0.0063	0.0775	-0.005	0.064	-0.0207	0.0072	-0.0122	yes
erato.west	shdr.west.003	Herato0101	203	6738500	6940500	202000	no	6738500	6940500	-0.0072	0.044	-0.0165	0.0087	-0.0057	0.0043	-0.0098	0.0076	-0.0163	0.0227	-0.0275	0.0072	-0.0144	0.0048	-0.0003	no	-0.0175	0.0367	0.0022	0.0082	-0.048	0.013	-0.0448	no
erato.west	shdr.west.004	Herato0101	110	6967500	7076500	109000	no	6967500	7076500	-0.0075	0.0108	-0.0052	-0.0023	-0.006	0.0006	-0.0046	0.0072	-0.0032	0.0215	-0.0051	0.0002	-0.0132	0.0008	-0.004	no	-0.0116	0.0273	0.009	0.005	-0.0239	0.003	-0.0301	no
erato.west	shdr.west.005	Herato0101	155	15551500	15705500	154000	shdr.all.001	15551500	15705500	-0.0088	0.0581	-0.131	0.0052	-0.0084	0.0044	-0.004	0.0017	-0.0053	0.0422	-0.0152	0.0027	-0.0022	0.0037	-0.0058	no	-0.0321	0.0894	-0.0034	0.0255	-0.0454	0.0193	-0.0265	no
erato.west	shdr.west.006	Herato0101	122	16743500	16864500	121000	shdr.all.002	16743500	16864500	0.0008	0.0441	-0.0039	0.0084	0.0005	0.0066	-0.0023	0.0026	-0.003	0.013	-0.0135	0.0026	-0.0057	0.0017	-0.0065	no	-0.024	0.0248	-0.0193	-0.0027	-0.0338	0.0153	-0.0122	no
erato.west	shdr.west.007	Herato0101	116	17306500	17421500	115000	no	17306500	17421500	0.0066	0.0465	-0.0025	0.007	0.0024	0.0086	-0.0064	0.0029	0.0001	0.0124	-0.0149	0.0024	0	0.0046	-0.0031	no	0.0118	0.052	0.0214	0.0057	-0.0341	0.025	-0.0075	no
erato.west	shdr.west.008	Herato0101	132	18263500	18394500	131000	no	18263500	18394500	-0.012	0.0146	-0.0481	0.0116	-0.0026	0.0076	-0.0016	0.0188	-0.0092	0.0228	-0.0491	0.0186	-0.0023	0.0073	-0.0029	no	-0.0363	0.0157	-0.0211	0.0327	-0.0298	0.0143	-0.0209	no
erato.west	shdr.west.010	Herato0202	56	22482943	22537943	55000	no	128500	183500	-0.0083	0.0216	-0.017	0.0052	-0.004	0.0008	-0.0168	0.032	0.0001	0.0113	-0.0344	0.0155	0.0118	0.0036	-0.0017	no	0.0315	0.023	-0.0207	0.0502	0.0123	-0.0291	-0.0725	yes
erato.west	shdr.west.011	Herato0204	110	23447680	23556680	109000	no	520500	629500	0.0007	-0.0416	-0.0886	0.0072	-0.0065	0.0059	-0.0036	-0.0027	-0.0174	0.1202	0.0899	0.0064	-0.0076	0.0047	-0.007	no	-0.018	0.0044	-0.0421	0.1514	0.0755	0.0126	-0.0281	yes
erato.west	shdr.west.012	Herato0204	112	24285680	24396680	111000	no	1358500	1469500	-0.0258	0.1358	0.0323	0.0137	-0.0114	0.0053	-0.0093	0.0137	-0.0048	0.0178	-0.0199	-0.0001	-0.0122	0.0168	0.0034	yes	0.0625	0.0166	-0.047	0.0306	-0.0397	0.0483	-0.0128	no
erato.west	shdr.west.013	Herato0208	194	25743567	25936567	193000	shdr.all.003	3500	196500	-0.0174	0.1584	0.08	0.0369	-0.0031	0.0103	-0.0146	0.0537	-0.0048	0.2565	0.1158	0.0484	-0.0174	0.0101	-0.0012	no	0.1077	0.0334	-0.0648	0.1722	0.1239	0.0414	-0.0248	yes
erato.west	shdr.west.014	Herato0210	101	27625280	27725280	100000	shdr.all.004	124500	224500	-0.006	0.1134	0.0577	0.0188	-0.0035	0.0058	-0.0124	0.0022	-0.0147	0.1319	0.1147	0.0208	-0.0094	0.0056	-0.0034	no	0.1036	0.013	-0.0131	0.1676	0.1022	0.037	0.0139	yes
erato.west	shdr.west.015	Herato0215	112	32246660	32357660	111000	shdr.all.005	46500	157500	-0.0245	0.104	0.0616	0.0039	-0.0179	0.0048	-0.0029	-0.0026	-0.0292	0.1443	0.077	-0.005	-0.0103	0.0018	-0.0022	no	0.054	0.0301	-0.0202	0.1071	0.0399	0.0169	-0.023	yes
erato.west	shdr.west.016	Herato0215	146	34323660	34468660	145000	shdr.all.006	2123500	2268500	0.0008	0.0275	-0.006	-0.0023	-0.0111	0.011	-0.007	0.0078	-0.001	0.007	-0.0203	0.0049	-0.0066	0.0005	-0.013	no	-0.0103	0.0228	-0.0079	0.0265	-0.0245	-0.0069	-0.0579	no
erato.west	shdr.west.017	Herato0215	163	35734660	35896660	162000	no	3534500	3696500	-0.0075	0.0472	-0.0329	0.0077	-0.0117	0.0065	-0.0099	0.011	0.0012	0.0178	-0.0091	0.0054	-0.0067	-0.0014	-0.008	no	-0.0677	0.0062	-0.0081	0.0282	-0.0004	0.0061	-0.051	no
erato.west	shdr.west.018	Herato0301	129	36089918	36217918	128000	no	127500	255500	-0.0018	0.0276	-0.0273	0.0068	-0.0028	0.0078	-0.0055	0.0011	-0.0031	0.0442	-0.0115	0.0039	-0.002	0.0026	-0.0004	no	-0.0122	0.0433	-0.0649	0.0355	0.0021	0.0585	-0.0276	no
erato.west	shdr.west.019	Herato0301	115	40250918	40364918	114000	no	4288500	4402500	-0.0076	0.0766	0.0087	0.0202	-0.0022	0.0024	-0.0136	0.0082	-0.0041	0.0232	-0.052	0.0125	-0.0034	0.0065	-0.0046	no	-0.0034	0.0215	-0.0406	0.0213	-0.0016	-0.0046	-0.041	no
erato.west	shdr.west.020	Herato0310	113	45388972	45500972	112000	no	3473500	3585500	-0.0069	0.0027	-0.0139	0.0233	-0.01	0.0114	-0.0026	0.0035	-0.0035	0.0103	-0.0267	0.0019	-0.0098	0.0026	-0.0041	no	-0.0052	0.0382	0.0081	0.009	-0.047	0.009	-0.019	no
erato.west	shdr.west.021	Herato0310	122	45752972	45873972	121000	shdr.all.007	3837500	3958500	-0.0171	0.0218	-0.003	-0.0045	-0.0107	0.0056	-0.013	0.0063	-0.0075	0.0138	-0.0405	0.0078	-0.0099	0.0034	-0.0087	no	0.013	0.0542	-0.0144	0.0225	-0.0141	0.0219	-0.0777	no
erato.west	shdr.west.022	Herato0310	111	46700972	46810972	110000	no	4785500	4895500	0.002	0.0014	-0.0159	0.0132	-0.0052	0.0207	-0.0094	0.0041	-0.0001	0.0182	0.0002	0.0063	-0.0058	0.01	0.003	no	-0.0061	-0.0069	-0.0391	0.0311	-0.0533	0.0432	0.0172	no
erato.west	shdr.west.023	Herato0310	116	47276972	47391972	115000	no	5361500	5476500	-0.0047	0.0117	-0.0233	0	-0.0103	0.0006	-0.0053	0.0083	-0.0062	-0.01	-0.042	-0.0002	-0.0055	0.0076	-0.0027	no	-0.0364	0.0201	-0.0139	0.0072	-0.0443	0.0235	-0.0035	no
erato.west	shdr.west.024	Herato0310	123	47437972	47559972	122000	no	5522500	5644500	-0.0044	0.0242	0.0134	0.0111	0.0059	-0.0057	-0.0155	0.01	-0.0038	0.0014	-0.0314	0.0107	-0.0011	-0.0033	-0.0103	no	0.0503	0.0717	-0.0277	0.0255	-0.0583	0.0436	-0.0124	no
erato.west	shdr.west.025	Herato0310	103	48033972	48135972	102000	no	6118500	6220500	-0.0011	0.0241	-0.0167	0.0081	0.0022	0.0124	-0.0164	0.0127	0.0083	0.0274	-0.0123	0.0075	-0.0051	0.0079	-0.0046	no	0.0002	0.0246	-0.0424	0.0118	-0.0329	0.0111	-0.0139	no
erato.west	shdr.west.026	Herato0401	182	52923945	53104945	181000	no	319500	500500	-0.0016	0.0295	-0.0063	0.0079	-0.0029	0.0123	-0.0125	0.0026	-0.0066	-0.0068	-0.0316	0.0044	-0.0091	0.0049	-0.0014	no	0.0107	0.0576	-0.0176	0.0054	-0.0584	0.0143	-0.0366	no
erato.west	shdr.west.027	Herato0411	112	58718925	58829925	111000	no	108500	219500	-0.0034	0.047	-0.0408	0.0175	0.0095	0.0167	0.0006	0.0159	0	0.0091	-0.0398	0.01	-0.0117	0.0175	0.0021	yes	-0.0163	0.03	-0.0664	0.022	-0.0372	0.0351	-0.0177	no
erato.west	shdr.west.028	Herato0411	125	62135925	62259925	124000	shdr.all.008	3525500	3649500	-0.0098	0.0068	-0.0126	0.0219	0.0015	-0.0022	-0.0182	0.0078	-0.0135	-0.0061	-0.023	0.0003	-0.0157	0.0017	-0.0038	no	-0.03	0.0085	-0.0877	0.0294	-0.0915	0.0418	-0.013	no
erato.west	shdr.west.029	Herato0411	137	64643925	64779925	136000	no	6033500	6169500	-0.0138	0.0124	-0.0591	0.0133	-0.0067	0.0108	-0.0031	0.0285	-0.0114	0.0053	-0.0421	0.0408	-0.0055	0.0046	-0.0161	no	-0.0344	-0.0138	-0.0391	0.0244	-0.0271	0.0479	-0.0116	no
erato.west	shdr.west.030	Herato0503	106	70915828	71020828	105000	no	1091500	1196500	-0.0289	0.0143	-0.0126	0.0026	-0.0178	0.0081	0.005	-0.0044	-0.0091	0.0161	-0.0092	0.0047	-0.0054	0.0086	-0.0002	no	-0.0063	0.0377	-0.0156	-0.0038	-0.0119	0.0221	-0.0065	no
erato.west	shdr.west.031	Herato0503	103	73103828	73205828	102000	no	3279500	3381500	-0.0028	0.011	-0.0037	0.0031	-0.0002	0.0122	-0.0031	0.0021	-0.0097	0.028	-0.0142	-0.0006	-0.0121	0.0023	-0.0145	no	0.0143	0.0243	-0.0734	0.0191	-0.0173	-0.0038	-0.0357	no
erato.west	shdr.west.032	Herato0503	104	73297828	73400828	103000	no	3473500	3576500	-0.0067	0.0293	-0.0188	0.0035	0.0002	0.0066	-0.0188	0.004	-0.0148	0.0201	-0.0087	0.0012	-0.007	-0.0014	-0.011	no	0.0009	-0.0337	-0.0734	0.0125	-0.0339	0.0179	-0.0211	no
erato.west	shdr.west.033	Herato0503	104	74924828	75027828	103000	no	5100500	5203500	-0.0067	0.0166	-0.0124	0.0085	-0.0096	0.002	-0.0086	0.0061	-0.0066	0.0048	-0.0184	0.0069	-0.0002	0.0067	-0.0142	no	0.01	0.0458	-0.0246	0.008	-0.0215	0.0153	-0.0701	no
erato.west	shdr.west.034	Herato0503	120	77061828	77180828	119000	no	7237500	7356500	-0.0043	0.0084	-0.0308	0.0132	-0.0015	0.0019	-0.021	0.0004	-0.0222	-0.0054	-0.0183	-0.0036	-0.0198	0.0085	-0.0183	no	-0.023	0.0057	-0.0423	0.0482	-0.0515	0.0533	-0.0363	yes
erato.west	shdr.west.035	Herato0503	121	77432828	77552828	120000	shdr.all.009	7608500	7728500	-0.0034	0.0502	-0.0234	-0.0022	-0.0135	0.0038	0.0025	0.0077	-0.004	0.0171	-0.0764	0.0134	-0.0036	0.0083	-0.0137	no	0.0111	0.0269	-0.1294	0.016	-0.0241	0.0439	-0.0604	no
erato.west	shdr.west.036	Herato0601	104	86569992	86672992	103000	no	4254500	4357500	-0.0116	0.022	-0.0018	-0.0001	-0.0169	0.0201	0	0.0017	-0.0055	-0.0069	-0.032	0.0017	-0.0181	0.0142	0.0098	yes	-0.0018	0.0374	0.0296	-0.0023	-0.0295	0.0528	-0.0356	no
erato.west	shdr.west.037	Herato0601	72	86824992	86895992	71000	no	4509500	4580500	0.0213	0.0332	-0.0533	0.0084	-0.0042	0.0098	-0.0055	-0.0066	-0.0221	-0.0312	-0.0397	0.009	-0.0118	-0.0028	-0.0182	no	-0.0744	0.0863	0.0296	-0.0447	-0.0474	-0.0051	-0.082	no
erato.west	shdr.west.038	Herato0606	209	93256244	93464244	208000	no	6115500	6323500	-0.0123	0.0336	0.0075	0.0097	-0.0121	0.0097	0.0018	0.0134	-0.0027	0.0288	-0.0213	0.0121	-0.007	0.0015	-0.003	no	-0.0158	0.0529	0.0003	0.0239	-0.0282	0.0153	-0.0353	no
erato.west	shdr.west.039	Herato0606	103	93803244	93905244	102000	no	6662500	6764500	-0.001	0.0174	-0.0109	0.0011	-0.0125	0.0133	0.0019	0.0066	-0.0356	0.0033	-0.019	0.019	-0.0247	0.011	-0.0158	no	-0.0032	0.0582	-0.0288	0.0045	-0.0103	0.042	-0.0495	no
erato.west	shdr.west.040	Herato0606	165	94830244	94994244	164000	no	7689500	7853500	0.0019	0.0192	-0.0042	0.0118	-0.0051	0.0019	-0.0158	0.0058	-0.0206	0.0065	-0.0227	0.0067	-0.0068	0.002	-0.0008	no	-0.0211	0.0065	-0.0974	-0.0109	-0.0531	0.0124	-0.0036	no
erato.west	shdr.west.041	Herato0606	115	95270244	95384244	114000	no	8129500	8243500	-0.0038	0.0009	-0.0149	0.0065	-0.0008	0.0097	-0.0123	0.0096	-0.0177	-0.0017	-0.0105	0.0114	-0.0021	0.0006	-0.0025	no	-0.0045	0.0496	-0.0422	-0.0158	-0.0348	0.0142	-0.0414	no
erato.west	shdr.west.042	Herato0606	134	95579244	95712244	133000	no	8438500	8571500	-0.0023	0.0073	-0.0158	0.0031	-0.0025	0.0089	-0.0042	0.0113	-0.0076	0.0227	-0.0245	0.0079	-0.0054	0.0028	-0.005	no	-0.0004	0.0332	-0.0248	0.0276	-0.0398	0.0162	-0.0277	no
erato.west	shdr.west.043	Herato0606	205	98111244	98315244	204000	no	10970500	11174500	-0.0029	0.0292	-0.0791	0.0136	0.0008	0.0146	-0.0054	0.0042	-0.0028	0.0802	-0.0307	0.006	-0.0022	0.0097	-0.0067	no	-0.0861	-0.0101	-0.0844	0.0925	-0.0227	0.0347	-0.0107	yes
erato.west	shdr.west.044	Herato0606	162	99168244	99329244	161000	shdr.all.010	12027500	12188500	-0.0451	0.0615	-0.0543	0.0106	-0.0095	0.0109	-0.0063	0.0283	-0.0032	0.0051	-0.0235	0.0397	-0.011	-0.0007	-0.0065	no	-0.0402	0.0348	-0.0213	0.0971	-0.0065	0.0152	-0.0534	yes
erato.west	shdr.west.045	Herato0607	31	100196923	100226923	30000	no	3500	33500	0.0097	0.0929	0.0929	0.0052	0.0052	-0.0024	-0.0024	0.004	0.004	-0.1794	-0.1794	0.0145	0.0145	0.0132	0.0132	yes	-0.0176	-0.1668	-0.1668	-0.209	-0.209	0.1222	0.1222	no
erato.west	shdr.west.046	Herato0609	149	101517605	101665605	148000	no	1237500	1385500	-0.0013	0.0677	0.002	0.0024	-0.0051	0.004	-0.0097	0.0037	-0.0029	0.0158	-0.0467	0.0035	-0.0064	0	-0.0033	no	-0.0165	0.0435	-0.007	0.0084	-0.0237	0.0033	-0.0059	no
erato.west	shdr.west.047	Herato0701	114	103067358	103180358	113000	no	1322500	1435500	0.0048	0.043	0.0044	0.0058	0.0033	0.009	-0.0003	0.0026	-0.0023	0.001	-0.0508	-0.0019	-0.0084	0.0034	-0.0049	no	0.0348	0.0063	-0.0204	0.0403	-0.0393	0.0161	-0.0021	no
erato.west	shdr.west.048	Herato0701	114	103874358	103987358	113000	no	2129500	2242500	-0.0054	0.0161	-0.0098	0.017	0.0064	0.0059	-0.0016	-0.0006	-0.0122	0.0056	-0.0108	-0.0108	-0.0154	0.0094	-0.007	no	0.0074	0.0308	-0.0057	0.0075	-0.0314	-0.0002	-0.034	no
erato.west	shdr.west.049	Herato0701	151	114052358	114202358	150000	no	12307500	12457500	-0.0077	0.0126	-0.0373	0.0127	-0.0101	0.0097	-0.0159	0.0096	-0.0075	0.0191	-0.025	0.0021	-0.0156	0.0036	-0.003	no	-0.0248	0.0311	-0.0822	0.0385	-0.0434	0.0304	-0.0299	no
erato.west	shdr.west.050	Herato0701	112	114430358	114541358	111000	no	12685500	12796500	0.0052	0.0253	-0.0136	0.0065	0.0018	0.0022	-0.0006	0.007	-0.0025	-0.0046	-0.0119	0.0006	-0.0025	-0.0002	-0.0006	no	-0.0095	0.019	-0.0098	0.0348	-0.0119	0.0495	-0.0133	no
erato.west	shdr.west.051	Herato0701	122	115444358	115565358	121000	no	13699500	13820500	-0.0019	0.0247	-0.0258	0.0065	-0.0039	0.0136	-0.0065	0.009	-0.0067	0.0097	-0.0268	0.006	-0.011	0.0036	-0.0077	no	-0.0003	0.0525	-0.0288	0.0395	-0.0556	0.0231	-0.0234	no
erato.west	shdr.west.052	Herato0801	111	122430396	122540396	110000	no	1588500	1698500	-0.0078	0.0203	-0.0264	0.009	-0.0058	0.0142	-0.004	0.0083	-0.0144	0	-0.0252	0.0048	-0.0098	-0.0031	-0.0082	no	-0.0096	0.0039	-0.0448	0.0126	-0.0135	0.0181	-0.019	no
erato.west	shdr.west.054	Herato0801	52	123259396	123310396	51000	no	2417500	2468500	0.0005	0.0229	-0.0053	0.0029	-0.0121	0.0145	0.0108	0.0006	-0.0017	-0.0131	-0.025	0.008	-0.0068	-0.0017	-0.0029	no	-0.0071	0.0095	-0.0211	0.0402	-0.0155	-0.0138	-0.0269	no
erato.west	shdr.west.055	Herato0821	119	132598074	132716074	118000	shdr.all.012	1258500	1376500	-0.0318	-0.0087	-0.0224	0.0079	-0.0179	0.0142	-0.0116	0.0169	0.0088	0.0089	-0.0034	0.0227	-0.0001	0.0077	-0.0061	no	-0.0379	0.019	-0.0383	0.0275	-0.0246	0.0117	0.0016	no
erato.west	shdr.west.056	Herato0821	108	132720074	132827074	107000	no	1380500	1487500	-0.0129	0.0304	-0.0095	0.0167	0.0056	0.0018	-0.0146	0.0103	-0.0111	0.0274	-0.0235	0.0146	-0.0129	0.0077	-0.019	no	-0.058	0.0196	-0.0186	0.0428	-0.0246	0.0048	-0.0454	yes
erato.west	shdr.west.057	Herato0901	208	144218805	144425805	207000	no	9353500	9560500	-0.0021	0.0246	-0.0074	0.0127	-0.0068	0.0426	-0.028	0.0223	-0.0094	0.018	-0.0212	0.0188	-0.0087	0.0054	-0.0041	no	-0.0422	0.0089	-0.0525	0.0436	-0.0226	0.0203	-0.0709	yes
erato.west	shdr.west.058	Herato1108	122	176606993	176727993	121000	no	2877500	2998500	-0.0081	0.0226	-0.0269	0.0177	-0.0032	0.0052	-0.0062	0.0048	-0.0233	0.0289	-0.0131	-0.0018	-0.0214	-0.0016	-0.0109	no	0.0011	0.027	-0.0051	0.0349	0.0123	0.0282	-0.0386	no
erato.west	shdr.west.059	Herato1108	113	180550993	180662993	112000	shdr.all.013	6821500	6933500	-0.0103	0.0216	-0.0141	0.0057	-0.0082	0.0075	0.0031	0.0074	-0.0054	0.0225	0.0005	0.0046	-0.0061	0.0031	0.0001	no	-0.0091	0.0371	-0.0554	0.0167	-0.008	0.0144	0.0006	no
erato.west	shdr.west.060	Herato1108	107	182339993	182445993	106000	no	8610500	8716500	-0.0065	0.0196	0.0046	0.001	-0.009	0.0176	-0.0001	0.0068	-0.0041	0.0217	-0.0444	0.0158	0.0008	0.0007	-0.006	no	-0.0232	0.0459	0.0043	0.0124	-0.0165	0.0106	-0.0161	no
erato.west	shdr.west.061	Herato1108	107	183604993	183710993	106000	no	9875500	9981500	0.0041	0.0515	-0.0095	0.0161	0.0069	0.0124	0.0025	0.0052	-0.0154	0.0211	0.0005	0.0056	-0.0051	0.0104	-0.0028	no	-0.0017	0.0053	-0.0728	0.0306	-0.0482	0.0153	-0.0326	no
erato.west	shdr.west.062	Herato1108	259	187669993	187927993	258000	shdr.all.014	13940500	14198500	-0.0031	0.0241	-0.018	0.0031	-0.0067	0.0115	-0.0119	0.0087	-0.0044	0.0269	-0.0249	0.01	-0.0054	0.004	-0.0062	no	-0.0167	0.0419	-0.0005	0.0254	-0.0202	0.0249	-0.0138	no
erato.west	shdr.west.063	Herato1202	135	190359247	190493247	134000	no	556500	690500	-0.0019	0.0068	-0.0084	0.0308	-0.001	-0.0035	-0.0058	0.014	-0.0319	0.0189	-0.0341	0.004	-0.0381	0.0037	-0.0099	no	-0.0474	-0.0071	-0.0585	0.0256	-0.0982	0.0059	-0.0284	no
erato.west	shdr.west.064	Herato1202	136	192556247	192691247	135000	no	2753500	2888500	-0.0006	0.0238	-0.0098	0.0291	-0.001	0.006	-0.0087	0.0096	-0.0041	0.0363	-0.03	0.0002	-0.0085	-0.0017	-0.0114	no	0.0165	0.046	-0.0108	-0.0001	-0.0213	-0.0109	-0.0479	no
erato.west	shdr.west.065	Herato1202	111	193060247	193170247	110000	no	3257500	3367500	-0.0117	0.0055	-0.0162	0.0104	-0.0184	0.0154	-0.0036	-0.0032	-0.0142	0.0022	-0.0353	-0.0008	-0.0144	0.0036	-0.011	no	-0.0024	-0.0188	-0.0365	0.0268	-0.048	0.0207	-0.0397	no
erato.west	shdr.west.066	Herato1301	112	211392236	211503236	111000	no	881500	992500	-0.0081	0.0129	-0.0047	0.0047	-0.0033	0.0072	-0.0093	0.0068	-0.0027	0.0479	-0.0098	0.0067	-0.0011	0.0019	-0.0025	no	-0.0117	0.0829	-0.0126	0.0329	-0.0035	0.0102	-0.0116	no
erato.west	shdr.west.067	Herato1301	123	212428236	212550236	122000	no	1917500	2039500	-0.0012	0.0374	0.0208	0.0071	0.0017	0.0086	0.0011	0.0027	0.0004	0.0107	-0.022	0.0027	-0.0044	0.0035	-0.0007	no	-0.0029	0.0259	-0.0196	0.0139	-0.0125	0.0157	-0.0019	no
erato.west	shdr.west.068	Herato1301	113	213351236	213463236	112000	shdr.all.015	2840500	2952500	-0.0057	0.0468	-0.017	0.0071	-0.0073	0.0032	-0.0029	0.0079	-0.0043	0.0234	-0.0256	0.0075	-0.0094	0.0043	-0.0014	no	-0.0193	0.0805	-0.0301	-0.0069	-0.0463	0.0313	-0.0209	no
erato.west	shdr.west.069	Herato1301	122	213668236	213789236	121000	no	3157500	3278500	-0.0026	0.0193	-0.0215	0.0029	-0.0009	0.0032	-0.0035	0.001	-0.0048	0.0063	-0.0357	0.0015	-0.002	0.0018	-0.0034	no	-0.0193	0.0258	-0.0114	0.0197	0.0002	-0.0147	-0.0235	no
erato.west	shdr.west.070	Herato1301	179	214697236	214875236	178000	shdr.all.016	4186500	4364500	-0.0025	0.0266	-0.014	0.0076	-0.0031	0.0083	-0.0093	0.0069	-0.0102	0.0068	-0.0279	0.0065	-0.0118	0.0041	-0.0085	no	-0.0051	0.0385	-0.0502	0.035	-0.0367	0.064	-0.0041	no
erato.west	shdr.west.071	Herato1301	137	217808236	217944236	136000	no	7297500	7433500	-0.0049	0.0346	-0.0111	0.0044	-0.0071	0.0072	-0.0078	0.0145	-0.0109	0.0326	-0.0125	0.0099	-0.0107	0.001	-0.0072	no	-0.0281	0.0581	0.0195	0.0186	-0.0446	0.0209	-0.0374	no
erato.west	shdr.west.073	Herato1301	123	219440236	219562236	122000	no	8929500	9051500	-0.0027	0.0239	0.0011	0.0171	0.0059	0.0075	-0.0069	0.0096	-0.0032	0.0423	-0.0196	0.0105	-0.013	0.0072	-0.0041	no	0.0286	0.0474	0.0105	0.0345	-0.0276	0.0235	-0.0315	no
erato.west	shdr.west.074	Herato1301	200	220767236	220966236	199000	shdr.all.017	10256500	10455500	-0.0077	0.0408	-0.1058	0.0331	-0.0107	0.0019	-0.0078	0.0021	-0.0048	0.0106	-0.038	0.0042	-0.007	0.0092	-0.0035	no	-0.0753	0.0701	-0.0058	0.0313	-0.0151	0.0427	0.0032	no
erato.west	shdr.west.075	Herato1301	295	222292236	222586236	294000	no	11781500	12075500	-0.0051	0.0527	-0.0086	0.0139	-0.0012	0.0132	-0.0105	0.0066	-0.0143	0.0027	-0.0405	0.006	-0.0123	0.0006	-0.0022	no	0.0011	0.0584	-0.0115	0.0072	-0.0414	0.0512	-0.015	no
erato.west	shdr.west.076	Herato1301	128	222745236	222872236	127000	shdr.all.018	12234500	12361500	-0.0098	0.0411	0.0046	0.0003	-0.0114	0.0052	-0.005	0.0059	-0.0099	0.0196	-0.0194	0.0076	-0.0005	0.0095	-0.004	no	-0.003	0.0502	0.0249	0.014	-0.0025	0.0109	-0.0006	no
erato.west	shdr.west.077	Herato1301	235	223434236	223668236	234000	shdr.all.019	12923500	13157500	-0.0083	0.0371	-0.0066	0.0211	-0.0186	-0.0016	-0.0074	0.015	-0.0091	0.0489	-0.0568	0.0165	-0.0073	0.0005	-0.0004	no	-0.0424	0.1236	-0.0045	0.007	-0.0177	0.0071	-0.0128	no
erato.west	shdr.west.078	Herato1301	113	225119236	225231236	112000	shdr.all.020	14608500	14720500	0.0022	0.0232	0.0024	0.0073	0.0021	0.0052	-0.0081	0.0117	-0.003	0.0069	-0.0397	0.011	-0.0032	-0.0001	-0.0022	no	-0.0212	0.053	0.0293	0.0156	-0.0125	0.007	-0.0046	no
erato.west	shdr.west.079	Herato1301	124	226092236	226215236	123000	shdr.all.021	15581500	15704500	-0.0019	0.0467	-0.0139	0.0082	-0.0017	0.0041	-0.0022	0.0017	-0.012	-0.0048	-0.0284	-0.0016	-0.0133	0.0067	-0.0052	no	-0.0263	0.0653	0	0.0185	-0.0305	0.0121	-0.0066	no
erato.west	shdr.west.080	Herato1301	114	231724236	231837236	113000	no	21213500	21326500	0.0001	0.0375	-0.0253	0.0031	-0.0034	0.0011	-0.005	0.0061	0.0031	0.0071	-0.0052	0.0057	-0.0105	0.0037	-0.0035	no	-0.0095	0.0303	-0.0443	0.0002	-0.017	0.0176	-0.0406	no
erato.west	shdr.west.081	Herato1301	115	231891236	232005236	114000	no	21380500	21494500	0.0011	0.0452	-0.0097	0.0096	-0.0054	0.0035	-0.0024	0.0011	-0.001	0.0144	-0.006	-0.0009	-0.006	0.002	-0.0006	no	-0.0131	0.0302	-0.025	0.0204	-0.0435	0.0178	-0.0075	no
erato.west	shdr.west.082	Herato1301	126	233364236	233489236	125000	no	22853500	22978500	-0.004	0.0296	-0.0278	0.0028	-0.002	-0.0013	-0.0082	0.0022	-0.0039	0.0102	-0.0235	0.0008	-0.004	0.004	-0.0054	no	0.0044	0.0499	0.0059	0.0022	-0.0129	0.0231	-0.0116	no
erato.west	shdr.west.083	Herato1407	53	234817783	234869783	52000	shdr.all.022	3500	55500	-0.0191	0.0071	-0.0339	-0.0067	-0.0299	-0.0034	-0.0046	0.0103	0.0103	0.0074	-0.0155	-0.014	-0.014	0.0186	0.0077	yes	-0.0107	0.081	0.022	-0.0205	-0.0261	0.0466	0.0317	no
erato.west	shdr.west.084	Herato1408	108	235998294	236105294	107000	no	1125500	1232500	-0.0039	0.0463	0.0103	0.0128	-0.0022	0.0007	-0.0018	0.0041	-0.0132	0.0145	-0.0167	0.0068	-0.0014	0.0088	-0.0107	no	0.0189	0.0679	-0.0151	0.0411	-0.0231	0.0218	-0.021	yes
erato.west	shdr.west.085	Herato1408	102	236585294	236686294	101000	no	1712500	1813500	0.0031	0.0187	0.0081	0.0022	-0.0051	0.0242	0.0099	0.008	-0.0117	0.0237	0.0009	0.0006	-0.008	-0.003	-0.0231	no	0.0049	0.0335	-0.0473	0.0414	-0.0373	0.0245	-0.046	yes
erato.west	shdr.west.086	Herato1408	124	239678294	239801294	123000	shdr.all.023	4805500	4928500	-0.0075	0.0249	-0.0193	0.0254	-0.0037	0.0247	-0.0087	0.0028	-0.008	0.0259	-0.024	0.0104	-0.0049	0.0019	0.0007	no	-0.0095	0.0106	-0.0629	0.0118	-0.0043	0.0057	-0.0117	no
erato.west	shdr.west.087	Herato1411	115	244503972	244617972	114000	no	3123500	3237500	-0.009	0.0185	0.003	0.0036	-0.0064	0.0171	-0.0021	0.008	-0.0042	0.0382	0.0138	0.0124	-0.0013	0.0088	0.0008	no	-0.0318	0.0368	0.008	0.0406	0.0087	0.0137	-0.0068	yes
erato.west	shdr.west.088	Herato1504	88	248648620	248735620	87000	no	3500	90500	0.0007	0.0597	-0.1022	0.0136	0.0036	0.0064	-0.0006	0.0016	-0.0032	0.0193	-0.0027	0.0032	-0.0055	-0.001	-0.0032	no	-0.0304	0.0113	-0.0478	-0.0093	-0.0253	-0.0332	-0.0422	no
erato.west	shdr.west.089	Herato1505	103	249416540	249518540	102000	shdr.all.024	677500	779500	-0.0152	0.0384	-0.0578	0.0057	-0.0079	0.0218	-0.0063	0.0152	-0.0091	0.0596	-0.0309	0.013	-0.0047	0.0087	-0.0003	no	-0.0154	0.0549	-0.006	0.0267	-0.0063	0.0228	-0.0207	no
erato.west	shdr.west.090	Herato1505	114	252030540	252143540	113000	shdr.all.025	3291500	3404500	-0.0085	0.1289	-0.028	0.0117	-0.0076	0.0165	-0.0027	0.0089	-0.0032	0.0238	-0.0359	0.0101	-0.0049	0.0053	-0.0003	no	-0.0376	0.0673	-0.0135	0.0225	-0.0315	0.0508	-0.0562	no
erato.west	shdr.west.091	Herato1506	146	252656431	252801431	145000	shdr.all.026	3500	148500	-0.0152	0.1229	-0.0176	0.0108	-0.0124	0.0062	-0.0088	0.0113	-0.0019	0.0336	-0.0131	0.0136	-0.0108	0.0058	-0.0022	no	-0.0466	0.0191	-0.0075	0.0332	-0.0086	0.0053	-0.034	no
erato.west	shdr.west.092	Herato1507	126	254911526	255036526	125000	shdr.all.027	2079500	2204500	-0.0125	0.0278	-0.019	0.0131	-0.0085	0.0047	-0.0081	0.0186	-0.0119	0.0716	-0.0172	0.0068	0.0019	0.0033	-0.0057	no	-0.0099	0.0167	-0.0427	0.0455	-0.0209	0.0277	-0.0193	yes
erato.west	shdr.west.094	Herato1507	76	255298526	255373526	75000	no	2466500	2541500	-0.0045	-0.0032	-0.0462	0.001	-0.004	-0.0119	-0.0391	0.0047	-0.0259	0.0215	-0.074	-0.004	-0.0242	-0.0038	-0.0079	no	-0.006	-0.0181	-0.0377	0.0511	-0.0538	0.0244	0.0028	yes
erato.west	shdr.west.095	Herato1507	109	258097526	258205526	108000	shdr.all.028	5265500	5373500	0	0.0202	-0.0173	0.0058	-0.0032	-0.0021	-0.0048	0.0096	-0.0007	0.0215	-0.0107	0.0073	-0.0047	-0.0052	-0.0052	no	-0.0102	0.0278	-0.0094	0.0262	0.0126	-0.008	-0.0366	no
erato.west	shdr.west.096	Herato1507	110	258996526	259105526	109000	no	6164500	6273500	-0.013	0.0075	-0.0065	0.0038	-0.01	0.0019	-0.0063	0.0061	-0.0062	0.0119	-0.0238	0.0117	-0.0044	0.0016	0.001	no	0.0022	-0.0128	-0.103	0.0226	-0.0336	0.0091	-0.0122	no
erato.west	shdr.west.097	Herato1507	105	260807526	260911526	104000	no	7975500	8079500	-0.0066	-0.0081	-0.0384	0.0042	-0.0065	0.0118	-0.0041	0.0084	-0.0154	0.0006	-0.0311	0.0066	-0.014	0.0019	-0.0119	no	-0.0291	0.0533	-0.0081	0.0204	-0.0183	0.0192	-0.0591	no
erato.west	shdr.west.098	Herato1507	105	262834526	262938526	104000	no	10002500	10106500	-0.0029	0.0279	-0.0012	0.0124	0.0105	0.0268	-0.0057	0.018	-0.0003	0.0192	-0.004	0.0178	-0.0016	-0.0016	-0.0096	no	-0.0179	0.0673	0.002	0.0351	0.0058	0.0134	-0.0277	no
erato.west	shdr.west.099	Herato1601	146	266571189	266716189	145000	no	1030500	1175500	-0.0154	0.0168	-0.0131	0.0153	-0.0098	0.0188	-0.0066	0.0123	-0.0008	0.0067	-0.0171	0.0046	-0.0009	0.0168	-0.0121	yes	-0.0184	0.0417	0.0038	0.0231	-0.0234	0.0187	-0.0072	no
erato.west	shdr.west.100	Herato1605	113	277211302	277323302	112000	no	1363500	1475500	-0.0152	0.0082	-0.0096	0.0009	-0.0164	-0.0023	-0.01	0.0098	-0.0022	-0.0117	-0.0253	-0.0005	-0.0041	0.0063	-0.0032	no	-0.0228	0.0239	-0.0284	0.0013	-0.0379	0.0233	-0.0035	no
erato.west	shdr.west.101	Herato1701	107	282054688	282160688	106000	no	1251500	1357500	0.0021	0.0188	0.0088	0.0048	-0.0041	0.0028	-0.0032	0.0055	-0.0048	0.0272	0.0163	0.0044	-0.0024	0.0107	-0.0017	no	-0.0164	0.0485	-0.0155	0.0059	-0.0178	0.0157	0.0001	no
erato.west	shdr.west.102	Herato1701	123	282778688	282900688	122000	no	1975500	2097500	-0.0035	0.0407	0.0027	0.0089	-0.0027	0.0105	-0.0065	0.0042	-0.0033	0.0262	-0.0204	0.008	-0.0012	0.0019	-0.0059	no	0.0111	0.0356	0.0264	0.0478	-0.0413	0.0148	0.004	yes
erato.west	shdr.west.103	Herato1701	162	283066688	283227688	161000	shdr.all.029	2263500	2424500	-0.0003	0.0062	-0.0289	0.0046	-0.0071	0.0094	-0.007	0.0136	0.0048	0.0239	-0.0266	0.0078	0.0002	0.0009	-0.0067	no	-0.0198	0.0285	0.007	0.0424	-0.0214	0.0523	-0.0242	yes
erato.west	shdr.west.104	Herato1701	165	287490688	287654688	164000	no	6687500	6851500	-0.0182	0.0525	-0.0391	0.0144	-0.0227	0.0053	-0.0138	0.0118	-0.0068	0.0018	-0.0311	0.0059	-0.0071	0.0046	-0.0029	no	-0.0338	0.0474	0.0098	0.009	-0.0324	0.0154	-0.0562	no
erato.west	shdr.west.105	Herato1701	124	290590688	290713688	123000	shdr.all.030	9787500	9910500	-0.0089	0.0339	-0.0161	0.0104	-0.0006	0.016	-0.0072	0.0035	-0.0007	0.0063	-0.0091	0.0029	-0.0015	0	-0.0053	no	-0.0358	0.0563	-0.0525	0.0169	-0.0314	0.0313	0.0109	no
erato.west	shdr.west.106	Herato1705	119	296987750	297105750	118000	shdr.all.031	1912500	2030500	-0.0057	-0.0049	-0.0096	0.0135	-0.0054	0.0078	0.0046	-0.0083	-0.0129	0.0153	-0.0216	0.0078	-0.0046	0.0053	0.0022	no	-0.01	0.0775	0.0006	0.0164	-0.0173	0.0324	-0.0108	no
erato.west	shdr.west.107	Herato1708	115	298431966	298545966	114000	no	188500	302500	-0.0105	0.0181	-0.0683	-0.0036	-0.0068	0.0122	-0.0095	0.0092	-0.0033	0.0041	-0.0336	0.0053	-0.0034	0.0038	-0.0009	no	-0.004	0.0198	-0.0068	0.0154	-0.0066	0.0104	-0.0386	no
erato.west	shdr.west.108	Herato1708	299	298589966	298887966	298000	no	346500	644500	-0.0069	0.0118	-0.067	0.0021	-0.0042	0.0107	-0.0004	0.0189	-0.0105	0.0101	-0.0864	0.013	-0.0065	0.0042	-0.0074	no	-0.0439	0.0609	-0.0316	0.0127	-0.0187	0.0252	-0.054	no
erato.west	shdr.west.109	Herato1708	276	300091966	300366966	275000	shdr.all.032	1848500	2123500	-0.0049	0.0427	-0.0033	0.0043	-0.0071	0.0115	-0.0086	0.004	-0.0014	0.0589	-0.0582	0.006	-0.001	0.0022	-0.0031	no	-0.0114	0.0924	-0.0192	0.0157	-0.0152	0.0084	-0.0328	no
erato.west	shdr.west.110	Herato1708	132	300552966	300683966	131000	no	2309500	2440500	-0.0081	0.0139	0.0076	-0.0018	-0.0054	0.0032	-0.0048	0.0032	0.002	0.0262	-0.0016	0.0051	-0.0025	0.0031	-0.0035	no	-0.0158	0.0009	-0.0342	0.0127	-0.0333	0.0186	-0.0307	no
erato.west	shdr.west.111	Herato1801	112	303382775	303493775	111000	shdr.all.033	2146500	2257500	-0.0045	0.0185	-0.0195	0.0069	-0.0062	0.0084	-0.0029	0.0005	-0.0071	0.0031	-0.0267	0.007	-0.0099	0.0061	-0.0117	no	-0.0231	0.0056	-0.021	-0.0077	-0.0359	0.0193	-0.0055	no
erato.west	shdr.west.112	Herato1801	133	304637775	304769775	132000	no	3401500	3533500	-0.0071	0.0046	-0.0045	0.007	-0.0132	0.0074	-0.0026	0.0009	-0.0058	0.0116	-0.0131	0.0014	-0.0084	0.0057	0.0026	no	-0.0018	0.025	-0.0137	-0.001	-0.0349	0.0186	-0.0008	no
erato.west	shdr.west.113	Herato1801	120	305276775	305395775	119000	no	4040500	4159500	-0.0078	0.0701	-0.0181	0.0035	-0.0089	0.0052	-0.0018	0.0027	-0.0033	0.0178	0.0054	-0.0019	-0.0033	0.0028	-0.0035	no	-0.014	0.0562	0.0006	0.0136	-0.0174	-0.0029	-0.0061	no
erato.west	shdr.west.114	Herato1805	325	310385283	310709283	324000	no	3090500	3414500	-0.0044	0.0228	-0.0196	0.0079	-0.005	0.0099	-0.0053	0.0065	-0.0071	0.0177	-0.0227	0.0041	-0.0094	0.0066	-0.0052	no	-0.0156	0.0525	-0.0448	0.0135	-0.0233	0.0339	-0.0557	no
erato.west	shdr.west.115	Herato1807	117	318068303	318184303	116000	no	430500	546500	-0.0034	0.0236	-0.0032	0.0033	-0.0117	0.0081	-0.0051	0.0076	-0.0049	0.0154	-0.02	0.0023	-0.0009	0.0008	-0.0037	no	-0.0437	0.0426	-0.0483	0.0192	0.003	0.0359	-0.0313	no
erato.west	shdr.west.116	Herato1904	131	327308426	327438426	130000	shdr.all.034	3500	133500	0.0012	0.0272	0.0067	0.026	0.0001	0.0135	-0.0055	0.0099	-0.0046	0.0038	-0.0207	0.023	-0.0019	0.01	-0.007	no	-0.043	0.0465	-0.0134	0.0191	-0.0231	0.0375	0.0061	no
erato.west	shdr.west.117	Herato1904	183	328104426	328286426	182000	no	799500	981500	-0.0089	0.0369	-0.0222	0.0105	-0.0078	0.0169	-0.0076	0.007	-0.0062	0.0208	-0.0233	0.0057	-0.0077	0.0069	-0.0047	no	-0.0137	0.0547	-0.0173	-0.0059	-0.0669	0.0178	-0.0392	no
erato.west	shdr.west.118	Herato1904	121	328438426	328558426	120000	no	1133500	1253500	-0.0067	0.0133	-0.0072	0.0108	-0.0033	0.0029	-0.0042	0.0024	-0.0034	0.0187	-0.0016	0.0052	-0.0052	0.005	-0.0101	no	-0.0027	0.0242	-0.0268	0.0474	-0.0081	0.0194	-0.0432	yes
erato.west	shdr.west.119	Herato1904	116	331176426	331291426	115000	no	3871500	3986500	-0.0038	0.0085	-0.0305	0.0028	0.0004	-0.001	-0.007	0.0066	-0.0039	-0.0008	-0.034	0.0002	-0.0034	0.0035	-0.0009	no	-0.0238	0.1246	0.0662	0.006	-0.0239	0.0184	0.0011	no
erato.west	shdr.west.120	Herato1905	110	335853133	335962133	109000	no	168500	277500	-0.0099	0.0233	-0.031	0.0081	-0.0118	0.0033	-0.0015	0.0107	-0.0036	0.0079	-0.0067	0.0126	0.0077	0.009	-0.0052	no	-0.0131	0.045	0.0254	0.0202	-0.0112	0.0242	-0.0132	no
erato.west	shdr.west.121	Herato1908	115	338742221	338856221	114000	no	1206500	1320500	-0.0117	0.0037	-0.0381	0.021	-0.0099	0.0128	-0.0049	0.0036	-0.0031	0.0043	-0.0108	0.0029	-0.0029	0.0088	-0.0055	no	0.003	0.0478	0.0074	0.0255	-0.0384	0.0258	-0.0342	no
erato.west	shdr.west.123	Herato1910	97	340966305	341062305	96000	shdr.all.036	647500	743500	-0.0595	0.0134	-0.0224	0.001	-0.0374	0.0056	0.0046	-0.002	-0.0614	0.0024	-0.0043	-0.0027	-0.0042	0.0027	-0.0013	no	-0.0297	0.0032	-0.0079	-0.0061	-0.0488	0.019	0.0037	no
erato.west	shdr.west.124	Herato1910	102	342008305	342109305	101000	no	1689500	1790500	0.0012	0.0223	-0.0213	0.0084	0.0005	0.0024	-0.0033	0.0118	-0.0031	0.0336	-0.0106	0.0092	-0.0094	0.0042	-0.0002	no	-0.0032	0.0811	0.0451	0.0234	-0.0613	0.0454	-0.0128	no
erato.west	shdr.west.125	Herato1910	123	342870305	342992305	122000	shdr.all.037	2551500	2673500	-0.0155	0.0157	-0.0857	0.0049	-0.0094	0.0087	-0.0008	0.0008	-0.0066	0.0251	-0.0546	0.0065	-0.0101	0.0085	-0.0123	no	-0.0056	0.0327	-0.0009	0.0155	-0.0178	0.0112	-0.0222	no
erato.west	shdr.west.126	Herato1910	118	345615305	345732305	117000	no	5296500	5413500	-0.0063	0.0237	-0.0507	0.0052	-0.0036	0.0074	-0.0012	0.0037	-0.0044	0.009	-0.0386	0.0041	-0.0018	0.0065	-0.0047	no	-0.0427	0.0437	-0.0102	0.0176	-0.0106	0.0333	-0.0296	no
erato.west	shdr.west.127	Herato2001	120	346619079	346738079	119000	no	718500	837500	-0.0062	0.0376	-0.0254	0.0132	-0.0121	0.0083	0.0038	0.0102	0.0027	0.0328	-0.011	0.0064	-0.0003	0.0019	-0.0063	no	-0.0493	0.0557	-0.0149	0.0073	-0.0008	0.0191	-0.0569	no
erato.west	shdr.west.128	Herato2001	110	354433079	354542079	109000	no	8532500	8641500	-0.0031	0.0222	-0.0135	0.0098	-0.0036	0.0021	0.0001	0.0076	-0.0008	0.0191	-0.015	0.0046	-0.0035	0.0004	-0.0015	no	-0.0263	0.0216	-0.0359	0.014	-0.0194	0.018	-0.0106	no
erato.west	shdr.west.129	Herato2001	108	355252079	355359079	107000	no	9351500	9458500	-0.0032	0.015	-0.0069	0.0002	-0.0054	0.001	-0.0024	0.0024	-0.0018	0.0222	-0.0174	-0.001	-0.0022	-0.0016	-0.0078	no	0.0077	-0.0118	-0.0734	0.0327	-0.0118	0.0126	-0.0259	no
erato.west	shdr.west.130	Herato2001	105	357097079	357201079	104000	no	11196500	11300500	-0.0087	0.0174	-0.0141	0.0063	-0.0051	-0.003	-0.0209	0.0028	-0.016	0.0389	-0.019	0.0039	-0.0124	0.0042	-0.0044	no	-0.0236	0.0329	-0.0358	0.0045	-0.0101	0.0021	-0.0169	no
erato.west	shdr.west.131	Herato2001	114	357897079	358010079	113000	shdr.all.038	11996500	12109500	0.0008	0.0461	0.0075	0.0137	-0.0014	0.0112	-0.0112	0.0095	-0.0031	0.0319	-0.0646	0.0038	-0.0044	0.0086	-0.0112	no	-0.0001	0	-0.0318	0.0102	-0.0106	0.07	-0.0174	no
erato.west	shdr.west.132	Herato2001	107	359865079	359971079	106000	no	13964500	14070500	-0.0058	0.0106	-0.0167	0.0028	-0.0115	0.0002	-0.0085	0.0027	-0.0038	0.0125	0.0009	-0.0024	-0.0162	0.0071	0.0008	no	0.0054	0.0312	-0.0012	0.0418	-0.0269	0.0044	-0.0096	yes
erato.west	shdr.west.133	Herato2001	109	360121079	360229079	108000	no	14220500	14328500	-0.0074	0.0321	-0.0096	0.0011	-0.0064	0.0069	0.0011	0.0055	-0.0026	0.0269	-0.0148	0.0041	-0.007	-0.0024	-0.0104	no	-0.0129	0.0308	-0.0281	0.0593	-0.0111	-0.007	-0.0472	yes
erato.west	shdr.west.134	Herato2001	113	360569079	360681079	112000	no	14668500	14780500	-0.0082	0.0101	-0.0518	0.0023	-0.0036	-0.0011	-0.0145	0.0086	-0.0059	0.0027	-0.034	0.0077	-0.0097	0.0005	-0.0168	no	-0.0053	0.0348	0.0086	-0.0056	-0.058	0.0154	-0.0198	no
erato.west	shdr.west.135	Herato2001	105	364137079	364241079	104000	no	18236500	18340500	-0.0127	0.0164	-0.0163	0.0047	-0.0026	0.0075	-0.0015	0.0016	-0.0015	0.0023	-0.0177	0.0006	-0.0088	0.0057	0.0034	no	-0.0303	0.0444	-0.0748	0.0259	-0.0103	0.0439	0.0204	no
erato.west	shdr.west.136	Herato2101	168	369756554	369923554	167000	no	4406500	4573500	-0.0043	0.04	-0.0138	0.0084	-0.0045	0.0048	-0.0086	0.0066	-0.0016	0.0181	-0.0206	0.0092	-0.0012	0.005	-0.0017	no	-0.0168	0.0259	0.0003	0.0305	-0.0086	0.0158	-0.0074	no
erato.west	shdr.west.137	Herato2101	137	371876554	372012554	136000	shdr.all.039	6526500	6662500	-0.0089	0.0963	-0.0167	0.0014	-0.0095	0.0048	-0.0015	0.0035	-0.0032	0.0091	-0.0113	0.0003	-0.0038	0.0045	-0.0031	no	-0.0327	0.0592	-0.0327	0.0098	-0.0243	0.0602	-0.0039	no
erato.west	shdr.west.138	Herato2101	158	375277554	375434554	157000	shdr.all.040	9927500	10084500	-0.0348	0.0194	-0.0177	0.0049	-0.0264	0.0044	-0.0083	-0.0012	-0.0086	-0.0053	-0.0398	0.0036	-0.0068	0.0009	-0.0017	no	-0.0315	0.0661	-0.0079	0.002	-0.0123	0.0075	-0.0126	no
H. melpomene data
species.side	shdr.para.east.id	scaff	no.windows	start	end	size.hdr.bp	shdr.allo.id	start.bp	end.bp	fdm.max_fd_melCvlowE_melChighE_timEhighE_hecale	fdm.min_fd_melCvlowE_melChighE_timEhighE_hecale	fdm.max_fd_melCvlowW_melChighW_cydEhighW_hecale	fdm.min_fd_melCvlowW_melChighW_cydEhighW_hecale	fdm.max_fd_melElowW_melEhighW_cydEhighW_hecale	fdm.min_fd_melElowW_melEhighW_cydEhighW_hecale	fdm.max_fd_melEvlowE_melEhighE_timEhighE_hecale	fdm.min_fd_melEvlowE_melEhighE_timEhighE_hecale	fdm.max_fd_melCvlowE_melChighE_melChighW_hecale	fdm.min_fd_melCvlowE_melChighE_melChighW_hecale	fdm.max_fd_melCvlowW_melChighW_melChighE_hecale	fdm.min_fd_melCvlowW_melChighW_melChighE_hecale	fdm.max_fd_melElowW_melEhighW_melEhighE_hecale	fdm.min_fd_melElowW_melEhighW_melEhighE_hecale	fdm.max_fd_melEvlowE_melEhighE_melEhighW_hecale	fdm.min_fd_melEvlowE_melEhighE_melEhighW_hecale
melpomene.east	shdr.east.001	Hmel201001o	191	2308500	2498500	190000	no	2308500	2498500	0.181	0.0127	0.0716	-0.0478	0.0395	-0.0126	0.0844	-0.0221	0.0415	0.0027	0.0583	-0.043	0.0224	-0.0191	0.0128	-0.0749
melpomene.east	shdr.east.002	Hmel201001o	144	6538500	6681500	143000	no	6538500	6681500	0.1112	-0.0738	0.1106	-0.0101	0.1092	-0.1179	0.1005	-0.028	0.0728	-0.0246	-0.0077	-0.1271	0.0602	-0.0155	0.0308	-0.1011
melpomene.east	shdr.east.003	Hmel201001o	366	13169500	13534500	365000	no	13169500	13534500	0.0798	-0.0146	0.0965	-0.0648	0.2166	-0.0599	0.09	0.0347	0.0666	-0.0692	0.0327	-0.067	0.0661	-0.097	0.0592	0.0055
melpomene.east	shdr.east.004	Hmel201001o	156	16790500	16945500	155000	no	16790500	16945500	-0.0217	-0.1236	0.0235	-0.0416	0.0484	-0.0033	0.1144	0.0021	0.042	-0.2302	0.0104	-0.0061	-0.0035	-0.0213	0.1053	-0.0345
melpomene.east	shdr.east.005	Hmel202001o	342	19873085	20214085	341000	no	2666500	3007500	0.0932	-0.0033	0.0298	-0.0289	0.0149	-0.0159	0.0258	-0.0605	0.0448	-0.1289	0.0272	-0.0287	0.0385	-0.0381	0.0233	-0.0215
melpomene.east	shdr.east.006	Hmel202001o	166	21381085	21546085	165000	no	4174500	4339500	0.0223	-0.0292	0.1156	0.0213	0.0673	0.0013	0.0044	-0.0191	0.0195	-0.034	-0.0389	-0.1654	0.0116	-0.0812	0.017	-0.0291
melpomene.east	shdr.east.007	Hmel203003o	135	26877791	27011791	134000	no	571500	705500	0.0689	-0.1129	0.0351	-0.0331	0.0226	-0.0295	0.0391	-0.0648	0.0958	-0.0313	0.0416	-0.004	0.0294	-0.0685	0.0334	-0.0147
melpomene.east	shdr.east.008	Hmel203003o	260	35442791	35701791	259000	no	9136500	9395500	0.0896	-0.0307	0.1774	-0.2866	0.1134	-0.0424	0.0904	0.0241	0.0557	-0.0682	0.0406	-0.0821	0.0385	-0.0637	0.04	-0.0267
melpomene.east	shdr.east.009	Hmel204001o	181	37267729	37447729	180000	no	474500	654500	0.131	-0.0185	0.11	-0.0211	0.0484	-0.0351	0.0626	-0.0205	0.0026	-0.059	0.0427	-0.1172	0.0122	-0.0247	0.1435	-0.04
melpomene.east	shdr.east.010	Hmel204001o	107	45942729	46048729	106000	no	9149500	9255500	0.1318	0.0308	0.0393	-0.0161	-0.0221	-0.0533	0.0674	0.0286	0.0045	-0.1155	0.0195	-0.0336	0.0513	-0.0252	0.0172	-0.0044
melpomene.east	shdr.east.011	Hmel206001o	129	58559213	58687213	128000	no	2195500	2323500	0.1147	0.0165	0.0386	-0.0447	0.0288	0.0028	0.0472	0.0009	0.0353	-0.0416	0.0122	-0.0228	0.0488	-0.0461	0.0098	-0.0536
melpomene.east	shdr.east.012	Hmel206001o	182	59962213	60143213	181000	no	3598500	3779500	0.1145	0.027	0.0111	-0.0646	0.0144	-0.0401	0.0763	-0.0222	0.0463	-0.031	0.0673	-0.0171	0.0292	-0.0236	0.0306	-0.0405
melpomene.east	shdr.east.013	Hmel206001o	267	63141213	63407213	266000	shdr.all.001	6777500	7043500	0.095	-0.0377	0.0362	-0.0424	0.0315	-0.0445	0.0522	-0.0351	-0.0072	-0.1323	0.0519	-0.0235	0.048	-0.033	0.0476	-0.0501
melpomene.east	shdr.east.014	Hmel206001o	176	64020213	64195213	175000	no	7656500	7831500	0.0829	0.0061	0.0688	-0.032	0.0129	-0.0455	0.0404	0.0016	0.0333	-0.0608	-0.0038	-0.0074	0.0355	0.0123	0.0082	-0.0106
melpomene.east	shdr.east.015	Hmel206001o	117	68277213	68393213	116000	no	11913500	12029500	0.1234	-0.0604	0.1226	-0.1178	0.012	-0.0153	0.1008	-0.0298	-0.0062	-0.0492	-0.0348	-0.1027	0.064	0.0197	0.0453	-0.0465
melpomene.east	shdr.east.016	Hmel207001o	234	71425388	71658388	233000	no	1007500	1240500	0.1558	-0.0471	0.0589	-0.1428	0.1082	-0.0871	0.0622	0.0277	0.0124	-0.0828	0.0522	-0.1096	0.0591	-0.0476	0.0409	-0.0223
melpomene.east	shdr.east.017	Hmel207001o	172	78041388	78212388	171000	no	7623500	7794500	0.0865	-0.0377	0.0451	-0.0308	0.0378	-0.018	-0.0053	-0.0187	0.0056	-0.0643	-0.0241	-0.0361	0.0385	-0.0273	0.0402	-0.0058
melpomene.east	shdr.east.018	Hmel208001o	158	87049247	87206247	157000	no	2322500	2479500	0.1577	0.0471	0.0526	-0.0191	0.0792	-0.0276	0.0698	-0.0101	0.0376	-0.0244	0.0203	-0.131	0.0584	0.0008	0.0294	-0.0414
melpomene.east	shdr.east.019	Hmel208001o	212	88270247	88481247	211000	no	3543500	3754500	0.0168	-0.0676	0.0474	-0.0872	0.0715	-0.0644	0.0533	-0.0023	0.0196	-0.0435	0.0136	-0.0461	0.035	-0.017	0.0195	-0.0423
melpomene.east	shdr.east.020	Hmel209001o	209	98047696	98255696	208000	no	4000500	4208500	0.0635	0.0022	0.0595	-0.0511	0.008	-0.0397	0.1213	0.0128	0.0777	-0.0554	0.048	-0.0998	0.0632	-0.0187	0.0346	-0.0519
melpomene.east	shdr.east.021	Hmel209001o	96	102657696	102752696	95000	no	8610500	8705500	0.047	-0.0335	0.0789	-0.0052	0.0501	-0.07	0.0832	-0.0136	0.0158	-0.0627	0.0107	-0.0132	-0.0078	-0.0533	0.0054	-0.09
melpomene.east	shdr.east.022	Hmel210001o	190	104403443	104592443	189000	no	1647500	1836500	0.114	0.0417	0.0007	-0.0409	0.0378	0.0062	0.0997	-0.0243	0.1	-0.0662	0.0664	-0.0218	0.0126	-0.0206	0.0093	-0.0175
melpomene.east	shdr.east.023	Hmel210001o	170	105793443	105962443	169000	no	3037500	3206500	0.0816	0.0025	0.0117	-0.0241	0.0358	-0.0364	0.059	0.0005	-0.0114	-0.0758	0.0166	-0.0273	0.0107	-0.0464	0.0554	-0.0128
melpomene.east	shdr.east.024	Hmel210001o	118	106011443	106128443	117000	no	3255500	3372500	0.0261	-0.0177	0.0446	0.0248	0.0464	-0.0111	0.043	0.0087	0.0207	-0.0663	0.084	0.0012	0.1308	-0.0037	-0.0023	-0.0619
melpomene.east	shdr.east.025	Hmel210001o	138	113127443	113264443	137000	no	10371500	10508500	0.1342	-0.0121	0.0864	0.0083	0.0209	-0.0571	0.0354	0.016	0.0136	-0.0769	0.0803	-0.0254	0.0577	-0.0711	-0.0079	-0.0334
melpomene.east	shdr.east.026	Hmel210001o	136	118792443	118927443	135000	no	16036500	16171500	0.1265	0.0009	-0.0034	-0.0483	-0.0017	-0.0382	0.0479	-0.042	-0.005	-0.179	0.0371	-0.0047	0.035	-0.0029	0.0629	-0.0319
melpomene.east	shdr.east.027	Hmel212001o	198	132484196	132681196	197000	shdr.all.002	3500	200500	0.0846	-0.0569	0.1124	-0.0225	0.2141	-0.1092	0.1171	-0.0186	0.0253	-0.1707	0.0323	-0.1065	0.0149	-0.031	0.0993	-0.0451
melpomene.east	shdr.east.028	Hmel212001o	138	146519196	146656196	137000	no	14038500	14175500	0.201	0.0546	0.0538	0.0281	0.0082	-0.1005	0.0938	-0.0802	0.0154	-0.0269	-0.0122	-0.0619	0.0692	-0.012	0.0285	-0.091
melpomene.east	shdr.east.029	Hmel212001o	133	147083196	147215196	132000	no	14602500	14734500	0.1868	0.0722	0.1018	-0.0441	0.0303	-0.0178	0.1636	0.0645	0.0424	-0.3108	0.0329	-0.0081	0.0059	-0.0183	0.0148	-0.037
melpomene.east	shdr.east.030	Hmel212001o	269	147986196	148254196	268000	shdr.all.003	15505500	15773500	0.0983	-0.1037	0.1129	-0.0959	0.1269	-0.166	0.0937	-0.0499	0.0587	-0.138	0.0209	-0.0541	0.0287	-0.0335	0.0911	-0.0521
melpomene.east	shdr.east.031	Hmel213001o	346	149059494	149404494	345000	no	251500	596500	0.2197	0.0279	0.1327	-0.0461	0.2033	-0.0301	0.0543	-0.0376	0.0636	-0.0964	0.1936	-0.0275	0.05	-0.0793	-0.0016	-0.0734
melpomene.east	shdr.east.032	Hmel213001o	210	150292494	150501494	209000	no	1484500	1693500	0.1873	0.0102	0.004	-0.0303	0.0239	-0.0793	0.0851	0.0031	0.025	-0.0911	0.0276	0.0006	0.0556	-0.0213	0.022	-0.0187
melpomene.east	shdr.east.033	Hmel213001o	543	155848494	156390494	542000	no	7040500	7582500	0.1294	-0.1966	0.0935	-0.0286	0.0519	-0.039	0.0675	-0.0356	0.0696	-0.4006	0.0195	-0.0702	0.0369	-0.0333	0.1114	-0.0619
melpomene.east	shdr.east.034	Hmel213001o	487	159483494	159969494	486000	shdr.all.004	10675500	11161500	0.2116	-0.0266	0.1951	-0.0548	0.0974	-0.042	0.1463	-0.0112	0.0648	-0.1276	0.033	-0.1128	0.0506	-0.1008	0.0832	-0.071
melpomene.east	shdr.east.035	Hmel213001o	183	165958494	166140494	182000	no	17150500	17332500	0.1701	-0.1455	0.1	-0.0677	-0.0118	-0.0722	0.0272	-0.0165	0.067	-0.1877	0.042	-0.0161	0.0182	-0.0122	0.0163	0.001
melpomene.east	shdr.east.036	Hmel215003o	1174	177314259	178487259	1173000	no	1137500	2310500	0.2761	-0.2266	0.0905	-0.0891	0.0921	-0.0996	0.1011	-0.0582	0.1378	-0.077	0.0591	-0.0769	0.0695	-0.053	0.0859	-0.0876
melpomene.east	shdr.east.037	Hmel215003o	178	180341259	180518259	177000	no	4164500	4341500	0.0512	-0.0193	0.0133	-0.0352	0.02	-0.0217	0.1063	0.0662	0.0642	-0.0409	0.0268	-0.0259	0.0229	-0.0914	0.0175	-0.0457
melpomene.east	shdr.east.038	Hmel216002o	201	196084493	196284493	200000	no	9693500	9893500	0.0879	-0.0775	0.0867	0.0024	0.0129	-0.0442	0.1213	0.003	-0.0028	-0.068	0.0215	-0.0237	0.0315	0.0166	0.0314	-0.0398
melpomene.east	shdr.east.039	Hmel217001o	200	197613378	197812378	199000	no	1185500	1384500	0.1527	0.0183	0.1058	0.004	-0.0141	-0.0381	0.0714	-0.0661	0.0265	-0.0761	0.0229	-0.0673	-0.0348	-0.0946	0.0147	-0.0886
melpomene.east	shdr.east.040	Hmel217001o	144	203533378	203676378	143000	no	7105500	7248500	0.0049	-0.0071	0.0149	0.0053	0.0131	-0.0172	0.0215	-0.0032	0.1027	-0.04	0.0376	-0.065	0.0279	-0.02	0.0003	-0.0662
melpomene.east	shdr.east.041	Hmel217001o	175	210546378	210720378	174000	shdr.all.005	14118500	14292500	0.0164	-0.1676	0.3164	-0.0194	0.02	-0.2137	0.218	0.1065	0.0955	-0.2759	0.0176	-0.1865	0.1176	0.0008	0.0333	-0.2075
melpomene.east	shdr.east.042	Hmel218003o	239	211584651	211822651	238000	no	30500	268500	0.0631	-0.0605	0.0523	-0.0731	0.2743	0.0149	0.0902	0.0218	0.1259	-0.0562	0.0261	-0.0519	0.0014	-0.131	0.0311	-0.0544
melpomene.east	shdr.east.043	Hmel218003o	1046	211905651	212950651	1045000	shdr.all.006	351500	1396500	0.2614	0.0013	0.0495	-0.1006	0.1219	-0.0312	0.0946	-0.0125	0.1334	-0.1455	0.0482	-0.0633	0.0445	-0.0706	0.0444	-0.0769
melpomene.east	shdr.east.044	Hmel218003o	342	213476651	213817651	341000	no	1922500	2263500	0.1702	-0.0376	0.0341	-0.0409	0.0632	-0.0071	0.0753	-0.041	0.008	-0.096	0.0317	-0.0408	0.038	-0.0348	0.0005	-0.0595
melpomene.east	shdr.east.045	Hmel218003o	746	214029651	214774651	745000	no	2475500	3220500	0.1455	-0.0095	0.0416	-0.0754	0.0319	-0.044	0.0941	-0.0584	0.0407	-0.1378	0.0613	-0.038	0.057	-0.0193	0.0696	-0.0286
melpomene.east	shdr.east.046	Hmel218003o	237	220013651	220249651	236000	no	8459500	8695500	0.1344	0.0168	0.0537	-0.112	0.0079	-0.1838	0.1074	-0.0717	0.0188	-0.0902	0.0632	-0.0156	0.0885	0.0273	0.0739	-0.026
melpomene.east	shdr.east.047	Hmel219001o	293	228356367	228648367	292000	no	351500	643500	0.1393	0.0081	0.0676	-0.0121	0.053	-0.113	0.0405	-0.0415	-0.0074	-0.0841	0.0023	-0.0887	0.0851	-0.0154	0.0252	-0.0103
melpomene.east	shdr.east.048	Hmel219001o	106	231661367	231766367	105000	no	3656500	3761500	0.1899	-0.0422	0.085	0.011	-0.0095	-0.1152	-0.0058	-0.115	0.0218	-0.0777	0.0146	-0.1024	0.01	-0.0218	0.0262	-0.0496
melpomene.east	shdr.east.049	Hmel219001o	221	240315367	240535367	220000	shdr.all.007	12310500	12530500	0.1145	-0.093	0.2321	-0.0288	0.0266	-0.1129	0.0428	-0.0142	0.0083	-0.1119	0.0202	-0.0692	0.1474	-0.0352	0.0669	-0.0219
melpomene.east	shdr.east.050	Hmel219001o	152	241147367	241298367	151000	no	13142500	13293500	0.1286	0.0313	0.0521	-0.0046	0.0142	-0.0201	0.0154	-0.0139	0.0593	-0.0459	0.001	-0.0741	0.0057	-0.0067	0.0275	-0.0307
melpomene.east	shdr.east.051	Hmel219001o	200	242066367	242265367	199000	no	14061500	14260500	0.0966	-0.0002	0.0283	-0.0271	0	-0.0401	0.0432	-0.0179	0.0007	-0.1091	0.013	-0.0393	0.0199	-0.012	0.0033	-0.0265
melpomene.east	shdr.east.052	Hmel220001o	175	244407611	244581611	174000	no	3500	177500	0.2411	-0.006	0.0189	-0.0722	0.0931	-0.0069	0.2062	-0.0727	0.0856	-0.0137	0.0764	0.0031	0.0231	-0.037	0.0101	-0.1164
melpomene.east	shdr.east.053	Hmel220003o	169	249507681	249675681	168000	shdr.all.008	4830500	4998500	0.0437	-0.0073	0.1664	-0.0565	0.0331	-0.0416	0.0874	-0.0102	0.0955	-0.0405	0.0479	-0.0896	0.0603	0.0003	0.0434	-0.0579
melpomene.east	shdr.east.054	Hmel220003o	300	252995681	253294681	299000	shdr.all.009	8318500	8617500	0.1701	0.0383	0.0799	-0.0674	0.0342	-0.1682	0.1853	-0.0139	0.0648	-0.0359	0.023	-0.0372	0.0447	-0.0328	0.0234	-0.0934
melpomene.east	shdr.east.055	Hmel220003o	166	256013681	256178681	165000	shdr.all.010	11336500	11501500	0.1653	0.001	0.0793	0.0062	0.023	0.0037	0.0607	0.0363	0.0488	-0.044	0.0359	-0.0499	0.0239	-0.0066	0.0157	-0.0094
melpomene.east	shdr.east.056	Hmel220003o	252	258572681	258823681	251000	no	13895500	14146500	0.1216	-0.0113	0.0447	-0.1058	0.0774	-0.0325	0.0681	-0.0253	0.0243	-0.0735	0.0258	-0.0416	0.048	-0.0976	0.0393	-0.0284
melpomene.east	shdr.east.057	Hmel221001o	267	266474006	266740006	266000	no	7198500	7464500	0.0312	-0.0255	0.0447	-0.0134	0.012	-0.0076	0.0217	-0.0191	0.0379	-0.059	0.0183	-0.0611	0.0237	-0.0463	0.01	-0.0777
melpomene.east	shdr.east.058	Hmel221001o	141	266747006	266887006	140000	shdr.all.011	7471500	7611500	0.0115	-0.0107	0.004	-0.0134	0.0072	-0.0069	0.0117	-0.0335	0.0266	-0.0148	0.0104	-0.028	0.0193	0.0018	0.0179	-0.0455
melpomene.west	shdr.west.001	Hmel201001o	112	196500	307500	111000	no	196500	307500	-0.0339	-0.1087	0.013	-0.0285	0.0779	-0.0708	0.0535	-0.0378	-0.0339	-0.2106	0.0094	-0.0142	0.0238	-0.005	0.0287	-0.0363
melpomene.west	shdr.west.002	Hmel201001o	136	9380500	9515500	135000	no	9380500	9515500	0.0419	0.0148	0.1025	0.0055	0.0605	0.0088	0.056	-0.0277	0.0422	-0.0692	0.0311	-0.0491	0.0266	-0.0259	0.0056	-0.0772
melpomene.west	shdr.west.003	Hmel201001o	203	16169500	16371500	202000	no	16169500	16371500	0.0748	-0.1424	-0.0032	-0.0412	0.0626	-0.043	0.0441	-0.0084	0.0445	-0.2622	0.0428	-0.0172	0.0292	-0.0539	0.015	-0.0297
melpomene.west	shdr.west.004	Hmel202001o	226	18545085	18770085	225000	no	1338500	1563500	0.0628	0.0223	0.0979	-0.0367	0.0643	-0.0505	0.0562	-0.0171	0.0333	-0.0337	0.0264	-0.0817	0.0637	-0.0427	0.0136	-0.0292
melpomene.west	shdr.west.005	Hmel202001o	190	23414085	23603085	189000	no	6207500	6396500	0.1453	0.0712	0.0712	-0.0291	0.0524	-0.0094	0.0082	-0.0156	0.047	-0.0221	0.0386	-0.0299	0.0128	-0.0564	0.0076	0
melpomene.west	shdr.west.006	Hmel202001o	112	24207085	24318085	111000	no	7000500	7111500	0.0316	-0.0061	0.018	0.0003	0.0476	-0.0162	0.0188	-0.0195	-0.004	-0.0189	0.0819	-0.012	0.0002	-0.0313	0.0494	0.0065
melpomene.west	shdr.west.007	Hmel202001o	133	25090085	25222085	132000	no	7883500	8015500	0.0428	0.0021	0.0165	-0.019	0.007	-0.0204	0.0135	-0.0167	0.0762	-0.0418	0.0195	0	0.0415	-0.0062	0.0335	-0.0706
melpomene.west	shdr.west.008	Hmel203003o	233	27057791	27289791	232000	no	751500	983500	0.1412	0.0462	0.0363	-0.1354	0.1005	-0.0962	0.0563	-0.0163	0.0141	0.003	0.0461	-0.0511	0.0458	-0.0701	0.0158	-0.0266
melpomene.west	shdr.west.009	Hmel203003o	131	33951791	34081791	130000	no	7645500	7775500	0.0963	-0.0046	0.0232	-0.0203	0.0543	-0.0541	0.0448	-0.0286	0.0087	-0.0099	0.0345	-0.0546	0.095	-0.0419	0.011	-0.0253
melpomene.west	shdr.west.010	Hmel203003o	109	35739791	35847791	108000	no	9433500	9541500	0.334	0.0782	0.0536	-0.0229	-0.0246	-0.1104	0.0596	-0.1624	0.0267	-0.0935	0.011	-0.0468	0.0544	-0.0014	0.0183	-0.0295
melpomene.west	shdr.west.011	Hmel203003o	232	36290791	36521791	231000	no	9984500	10215500	0.0691	-0.0203	-0.0005	-0.0357	0.0822	-0.0354	0.0764	-0.0821	0.1113	-0.0616	0.0067	-0.0426	0.0213	-0.0176	0.021	-0.1249
melpomene.west	shdr.west.012	Hmel204001o	154	39548729	39701729	153000	no	2755500	2908500	0.0827	0.0013	-0.0085	-0.0612	0.1129	-0.006	0.072	-0.0286	0.0403	-0.0456	0.0359	0.0001	0.1263	0.0053	0.0263	-0.0489
melpomene.west	shdr.west.013	Hmel204001o	162	39888729	40049729	161000	no	3095500	3256500	0.0576	-0.0261	0.0349	-0.0637	0.0246	-0.0179	0.106	-0.0093	0.0352	-0.0255	0.138	-0.0477	0.0364	0.001	0.0646	-0.0352
melpomene.west	shdr.west.014	Hmel205001o	264	46655627	46918627	263000	no	200500	463500	0.0584	-0.0251	0.0133	-0.1126	0.1185	-0.0694	0.0956	-0.0248	0.0107	-0.0335	-0.0025	-0.0655	0.0505	-0.004	0.0567	-0.0214
melpomene.west	shdr.west.015	Hmel205001o	140	46960627	47099627	139000	no	505500	644500	0.0748	0.0218	0.1736	0.0245	0.053	-0.1799	0.0208	0.0048	0.0252	-0.0238	-0.0038	-0.0828	0.0474	0.0096	0.0223	-0.0143
melpomene.west	shdr.west.016	Hmel206001o	242	57283213	57524213	241000	no	919500	1160500	0.1198	0.0032	0.0913	-0.0513	0.0957	-0.0286	0.0796	0.0016	0.0284	-0.046	0.0592	-0.0314	0.0217	-0.0453	0.0903	-0.0262
melpomene.west	shdr.west.017	Hmel206001o	220	62609213	62828213	219000	no	6245500	6464500	0.0946	-0.0206	-0.0003	-0.0857	0.0583	-0.0831	0.0541	-0.0115	0.0001	-0.0527	0.0265	-0.0419	0.0619	-0.0855	0.022	-0.0361
melpomene.west	shdr.west.018	Hmel206001o	167	63350213	63516213	166000	shdr.all.001	6986500	7152500	0.095	-0.0377	0.0362	-0.0424	0.0315	-0.0445	0.0522	-0.0351	-0.0072	-0.1323	0.0519	-0.0235	0.048	-0.033	0.0476	-0.0501
melpomene.west	shdr.west.019	Hmel207001o	170	70720388	70889388	169000	no	302500	471500	0.1124	0.0001	0.08	0.0014	0.0149	-0.0408	0.0197	-0.0582	0.0494	-0.0105	0.1085	-0.0445	0.0056	-0.0126	0.0515	0.0223
melpomene.west	shdr.west.020	Hmel207001o	141	71208388	71348388	140000	no	790500	930500	0.1172	-0.0919	0.0798	-0.0756	0.0079	-0.0265	0.0436	-0.043	0.1175	-0.0893	0.0991	-0.0516	0.0283	-0.0635	0.0445	-0.0599
melpomene.west	shdr.west.021	Hmel207001o	140	73964388	74103388	139000	no	3546500	3685500	0.0666	0.0196	-0.0102	-0.076	0.0292	-0.0455	0.0936	0.0173	-0.0159	-0.1474	0.1029	0.0258	0.0437	0.0105	0.0454	-0.0471
melpomene.west	shdr.west.022	Hmel207001o	160	82445388	82604388	159000	no	12027500	12186500	0.1992	-0.0236	0.0432	-0.0073	0.051	-0.0252	0.0512	-0.0477	0.0269	-0.0739	0.0654	-0.0209	0.0363	-0.0121	0.0253	-0.0379
melpomene.west	shdr.west.023	Hmel208001o	108	86600247	86707247	107000	no	1873500	1980500	0.0584	0.0112	0.1095	-0.0207	-0.0053	-0.0426	0.0595	-0.0049	0.0573	0.0122	0.0077	-0.0199	0.0267	-0.0164	-0.0103	-0.0241
melpomene.west	shdr.west.024	Hmel208001o	167	91682247	91848247	166000	no	6955500	7121500	0.0369	-0.0061	0.019	-0.0873	0.0186	-0.0691	0.065	-0.0376	0.0333	-0.0133	0.0283	-0.0307	0.0404	-0.024	0.0592	-0.0113
melpomene.west	shdr.west.025	Hmel208001o	165	93174247	93338247	164000	no	8447500	8611500	0.0843	-0.036	0.1058	-0.0971	0.0625	-0.1313	0.1264	-0.0201	0.0445	-0.0262	0.1064	0.0068	0.0496	-0.0165	0.0746	-0.0596
melpomene.west	shdr.west.026	Hmel208001o	178	93401247	93578247	177000	no	8674500	8851500	0.134	-0.1484	0.0597	-0.0951	-0.0283	-0.0569	0.1249	-0.0213	0.0206	0.0007	-0.0121	-0.1148	0.0774	-0.0435	0.0364	-0.0533
melpomene.west	shdr.west.027	Hmel209001o	216	94368696	94583696	215000	no	321500	536500	0.0894	-0.0009	0.0928	-0.0552	0.062	-0.0789	0.054	-0.0887	0.0552	-0.0338	-0.0102	-0.0785	0.029	-0.0004	0.0083	-0.0419
melpomene.west	shdr.west.028	Hmel209001o	180	101226696	101405696	179000	no	7179500	7358500	0.1156	0.0411	0.1209	-0.0303	0.0155	-0.0491	0.0474	-0.0357	0.0808	0.0174	0.0456	-0.0506	0.0689	0.0003	0.0188	-0.0312
melpomene.west	shdr.west.029	Hmel210001o	313	103599443	103911443	312000	no	843500	1155500	0.0868	-0.0191	0.0323	-0.0879	0.0433	-0.1492	0.0851	-0.0087	0.0136	-0.0609	0.06	-0.0191	0.0256	-0.0392	0.0267	-0.0403
melpomene.west	shdr.west.030	Hmel210001o	160	111781443	111940443	159000	no	9025500	9184500	0.0735	0.0106	0.1806	0.0012	0.0213	-0.0299	0.0311	-0.0111	0.0404	-0.0686	0.0122	-0.0567	0.0405	-0.0146	0.0086	-0.0198
melpomene.west	shdr.west.031	Hmel210001o	190	112271443	112460443	189000	no	9515500	9704500	0.0414	-0.0215	0.0644	-0.0146	0.0168	-0.065	0.0627	0.0243	0.0081	-0.1001	0.0194	-0.0518	0.0844	-0.0009	-0.0065	-0.0592
melpomene.west	shdr.west.032	Hmel210001o	111	114605443	114715443	110000	no	11849500	11959500	0.1979	-0.0422	0.0471	0.0171	0.0558	-0.1067	0.0645	0.0056	0.2018	-0.1386	-0.002	-0.035	0.0508	-0.0129	0.0421	-0.0038
melpomene.west	shdr.west.033	Hmel211001o	155	121739924	121893924	154000	no	1018500	1172500	0.0944	0.0376	0.028	-0.0148	0.0136	-0.0156	0.0894	0.0252	0.0283	0.0012	0.023	-0.0719	0.0122	-0.0142	-0.0101	-0.0247
melpomene.west	shdr.west.034	Hmel211001o	256	122507924	122762924	255000	no	1786500	2041500	0.1087	0.0065	0.0738	-0.1162	0.0394	-0.0527	0.0304	-0.076	0.0503	-0.0411	0.1176	-0.0612	0.0033	-0.0573	0.0125	-0.0411
melpomene.west	shdr.west.035	Hmel211001o	180	123512924	123691924	179000	no	2791500	2970500	0.0989	0.0533	0.1271	-0.0485	0.0393	-0.0207	-0.0075	-0.0897	0.0132	-0.02	0.0366	-0.093	0.0272	-0.0324	0.0452	-0.0227
melpomene.west	shdr.west.036	Hmel211001o	184	128031924	128214924	183000	no	7310500	7493500	0.1096	0.0484	0.0185	-0.0796	0.0343	-0.0477	0.0685	-0.0295	0.0255	-0.0313	0.0213	-0.0743	0.0301	-0.0331	0.0192	-0.0181
melpomene.west	shdr.west.037	Hmel212001o	236	132530196	132765196	235000	shdr.all.002	49500	284500	0.0846	-0.0569	0.1124	-0.0225	0.2141	-0.1092	0.1171	-0.0186	0.0253	-0.1707	0.0323	-0.1065	0.0149	-0.031	0.0993	-0.0451
melpomene.west	shdr.west.038	Hmel212001o	149	134559196	134707196	148000	no	2078500	2226500	0.0763	0.024	0.0348	-0.0665	0.0245	-0.0477	0.0462	-0.0197	0.0375	-0.0514	0.078	-0.0204	0.0767	-0.0073	0.0017	-0.0415
melpomene.west	shdr.west.039	Hmel212001o	133	136395196	136527196	132000	no	3914500	4046500	0.0501	0.0012	0.0044	-0.0172	0.0143	0.0107	-0.0007	-0.0084	0.0284	-0.0582	0.0148	-0.0231	0.0348	-0.0525	-0.0137	-0.0268
melpomene.west	shdr.west.040	Hmel212001o	228	136723196	136950196	227000	no	4242500	4469500	0.0123	0.0008	0.0669	-0.0333	0.0315	-0.1229	0.0133	-0.0065	0.031	-0.026	0.0488	-0.0226	0.0932	0.0099	0.0159	-0.0357
melpomene.west	shdr.west.041	Hmel212001o	124	139404196	139527196	123000	no	6923500	7046500	0.0678	0.0437	-0.0361	-0.0607	0.005	-0.0233	0.074	0.0126	0.0594	-0.0211	0.0095	-0.0271	0.0218	-0.0039	-0.0051	-0.0425
melpomene.west	shdr.west.042	Hmel212001o	120	140474196	140593196	119000	no	7993500	8112500	0.0874	0.0116	0.0232	-0.0334	0.0051	-0.0378	0.0216	-0.0126	0.0285	0.0043	0.0307	-0.0457	0.034	-0.0063	0.0279	-0.0035
melpomene.west	shdr.west.043	Hmel212001o	211	144005196	144215196	210000	no	11524500	11734500	0.0552	0.0011	0.1006	-0.0221	0.0464	-0.0128	0.0382	-0.0662	0.03	-0.0149	0.0214	-0.0565	-0.0066	-0.0496	0.0107	-0.0178
melpomene.west	shdr.west.044	Hmel212001o	180	145798196	145977196	179000	no	13317500	13496500	0.0661	-0.0089	0.0961	-0.0453	0.0081	-0.1027	0.0389	-0.0189	0.0484	-0.0605	0.0168	-0.0523	0.068	-0.0181	0.0362	-0.0572
melpomene.west	shdr.west.045	Hmel212001o	208	146775196	146982196	207000	no	14294500	14501500	0.0905	-0.0041	0.0665	-0.0681	0.097	-0.0408	0.0887	0.0511	0.059	-0.1017	0.0382	-0.0366	0.0176	-0.0452	0.0023	-0.0092
melpomene.west	shdr.west.046	Hmel212001o	171	148034196	148204196	170000	shdr.all.003	15553500	15723500	0.0983	-0.1037	0.1129	-0.0959	0.1269	-0.166	0.0937	-0.0499	0.0587	-0.138	0.0209	-0.0541	0.0287	-0.0335	0.0911	-0.0521
melpomene.west	shdr.west.047	Hmel212001o	250	148352196	148601196	249000	no	15871500	16120500	0.0732	-0.0434	-0.0119	-0.1925	0.0954	-0.1044	0.0166	-0.0163	0.0325	0.0027	0.0648	-0.1369	0.0716	-0.0606	0.0193	-0.0221
melpomene.west	shdr.west.048	Hmel213001o	136	150872494	151007494	135000	no	2064500	2199500	0.0979	0.0098	0.0097	-0.023	0.0317	-0.0165	0.0526	0.0018	-0.0073	-0.0554	0.006	-0.0347	0.0246	0.0019	0.0111	-0.0187
melpomene.west	shdr.west.049	Hmel213001o	136	156428494	156563494	135000	no	7620500	7755500	0.0358	0.0078	0.0633	0.0289	-0.0008	-0.0318	0.0508	-0.0182	0.0169	-0.0427	0.008	-0.0403	0.0698	-0.0586	0.0378	-0.0162
melpomene.west	shdr.west.050	Hmel213001o	191	156568494	156758494	190000	no	7760500	7950500	0.0407	0.01	0.0563	-0.0842	-0.0031	-0.0779	0.0609	-0.0113	0.0196	-0.0454	0.0166	-0.0651	0.0524	-0.0221	0.031	-0.0348
melpomene.west	shdr.west.051	Hmel213001o	279	158595494	158873494	278000	no	9787500	10065500	0.0748	0.0029	0.1279	-0.0159	0.075	-0.0355	0.0374	-0.0463	0.0192	-0.0291	0.0617	-0.0175	0.0504	-0.0764	0.0407	-0.0358
melpomene.west	shdr.west.052	Hmel213001o	258	159336494	159593494	257000	shdr.all.004	10528500	10785500	0.2116	-0.0266	0.1951	-0.0548	0.0974	-0.042	0.1463	-0.0112	0.0648	-0.1276	0.033	-0.1128	0.0506	-0.1008	0.0832	-0.071
melpomene.west	shdr.west.053	Hmel213001o	186	161057494	161242494	185000	no	12249500	12434500	0.1367	0.096	0.0494	-0.0199	0.0124	-0.0101	0.0965	-0.0115	0.0173	-0.0257	0.041	-0.0241	0.0456	-0.0296	0.0161	-0.0081
melpomene.west	shdr.west.054	Hmel213001o	136	161357494	161492494	135000	no	12549500	12684500	0.1109	0.0312	0.0132	-0.0558	0.014	-0.0149	0.146	-0.0327	0.0161	-0.0883	0.0557	-0.0595	0.0371	-0.0003	-0.0072	-0.0481
melpomene.west	shdr.west.055	Hmel214004o	248	167981568	168228568	247000	no	771500	1018500	0.0497	-0.0538	0.0516	-0.0668	0.0245	-0.215	0.0326	-0.0735	0.0654	-0.0278	0.0359	-0.0486	0.0182	-0.0375	0.0301	-0.0655
melpomene.west	shdr.west.056	Hmel215003o	151	179105259	179255259	150000	no	2928500	3078500	0.0587	0.0395	0.0816	-0.0253	0.0621	-0.0714	0.0785	-0.1228	0.0389	-0.0123	0.073	-0.0109	0.0733	-0.0548	0.0175	-0.0765
melpomene.west	shdr.west.057	Hmel215003o	176	179333259	179508259	175000	no	3156500	3331500	0.1193	0.0414	-0.0304	-0.0588	0.0352	-0.0189	0.0589	-0.0004	0.0449	-0.0563	0.0371	-0.003	0.0069	-0.0077	0.0062	-0.018
melpomene.west	shdr.west.058	Hmel215003o	117	182244259	182360259	116000	no	6067500	6183500	0.1009	0.0353	0.0437	-0.0313	0.0539	-0.1311	0.0525	-0.0062	0.0965	0.0101	0.0602	0.0163	0.0507	-0.0116	0.0565	-0.0221
melpomene.west	shdr.west.059	Hmel215003o	127	182462259	182588259	126000	no	6285500	6411500	0.0421	0.0146	0.0434	-0.0339	0.0169	-0.0193	0.0546	-0.0121	0.104	-0.0381	0.1183	0.0004	0.0606	0.0012	0.0528	-0.0824
melpomene.west	shdr.west.060	Hmel215003o	331	185049259	185379259	330000	no	8872500	9202500	0.0478	-0.0252	0.0739	-0.0438	0.1532	-0.0195	0.0753	-0.0484	0.045	-0.0253	0.0361	-0.0419	0.0088	-0.082	0.0124	-0.0498
melpomene.west	shdr.west.061	Hmel216002o	125	186848493	186972493	124000	no	457500	581500	0.0744	-0.1032	0.0112	-0.0793	0.0077	-0.0505	0.0141	-0.0505	0.0253	-0.1559	-0.0029	-0.0364	0.0115	-0.033	-0.0084	-0.1087
melpomene.west	shdr.west.062	Hmel216002o	113	187820493	187932493	112000	no	1429500	1541500	0.0639	0.0325	0.0241	-0.0257	0.0448	-0.0179	0.0979	-0.0008	0.034	-0.006	0.0109	0.0028	0.0034	-0.0309	0.0519	-0.0022
melpomene.west	shdr.west.063	Hmel216002o	143	192647493	192789493	142000	no	6256500	6398500	0.0672	0.0005	0.1049	-0.0137	0.0157	-0.0123	0.1037	0.0766	0.0648	-0.0324	0.0162	-0.1235	0.0007	-0.0091	0.0336	0.0183
melpomene.west	shdr.west.064	Hmel217001o	111	197963378	198073378	110000	no	1535500	1645500	0.0424	-0.0237	0.0723	0.0119	0.0252	-0.0657	0.0436	-0.0212	-0.0069	-0.0557	-0.0104	-0.0699	-0.0066	-0.0462	0.0319	-0.0691
melpomene.west	shdr.west.065	Hmel217001o	162	200592378	200753378	161000	no	4164500	4325500	0.0844	0.0117	0.0069	-0.0494	0.001	-0.0386	0.14	0.0625	0.0208	-0.0445	0.0142	-0.0199	0.0222	-0.0199	0.0132	-0.0189
melpomene.west	shdr.west.066	Hmel217001o	138	201707378	201844378	137000	no	5279500	5416500	0.0508	-0.0075	0.0155	-0.0223	0.0102	-0.0242	0.0309	-0.012	0.0266	-0.0424	0.0471	-0.0462	0.0046	-0.0525	0.0072	-0.0098
melpomene.west	shdr.west.067	Hmel217001o	187	203196378	203382378	186000	no	6768500	6954500	0.0699	-0.0295	0.1119	-0.0037	0.0292	-0.0696	0.0789	-0.0252	0.0222	-0.0053	0.0169	-0.0509	0.0245	-0.0427	0.0257	-0.0383
melpomene.west	shdr.west.068	Hmel217001o	424	206138378	206561378	423000	no	9710500	10133500	0.1256	-0.0268	0.0331	-0.0938	0.0459	-0.0282	0.0519	-0.0614	0.038	-0.0468	0.0143	-0.0572	0.0697	-0.0417	0.0429	-0.055
melpomene.west	shdr.west.069	Hmel217001o	115	208032378	208146378	114000	no	11604500	11718500	0.1044	0.0287	0.1228	-0.1543	0.0205	-0.0446	0.0872	0.0047	0.0368	-0.0328	0.0602	-0.0894	0.0359	0.0168	-0.0304	-0.0356
melpomene.west	shdr.west.070	Hmel217001o	156	210129378	210284378	155000	no	13701500	13856500	0.0652	0.0334	0.0327	-0.0025	0.072	0.0073	0.1015	0.0271	0.008	-0.0745	0.0336	-0.0255	0.0301	-0.0142	0.0499	-0.0038
melpomene.west	shdr.west.071	Hmel217001o	141	210469378	210609378	140000	shdr.all.005	14041500	14181500	0.0164	-0.1676	0.3164	-0.0194	0.02	-0.2137	0.218	0.1065	0.0955	-0.2759	0.0176	-0.1865	0.1176	0.0008	0.0333	-0.2075
melpomene.west	shdr.west.072	Hmel218003o	140	212342651	212481651	139000	shdr.all.006	788500	927500	0.2614	0.0013	0.0495	-0.1006	0.1219	-0.0312	0.0946	-0.0125	0.1334	-0.1455	0.0482	-0.0633	0.0445	-0.0706	0.0444	-0.0769
melpomene.west	shdr.west.073	Hmel218003o	169	215824651	215992651	168000	no	4270500	4438500	0.1116	-0.0723	-0.0309	-0.0895	0.0405	-0.072	0.1272	-0.0232	0.003	-0.1905	0.0131	-0.0187	0.0696	0.0036	0.1736	-0.0264
melpomene.west	shdr.west.074	Hmel218003o	156	221948651	222103651	155000	no	10394500	10549500	0.0275	0.0111	0.0594	-0.0127	0.0392	-0.0824	0.0919	0.0408	0.0182	-0.0469	0.0061	-0.0717	0.0319	-0.0096	0.0254	-0.0209
melpomene.west	shdr.west.075	Hmel218003o	198	226803651	227000651	197000	no	15249500	15446500	0.088	-0.015	-0.001	-0.0224	0.066	-0.0347	0.0622	-0.0343	0.0373	-0.037	0.014	-0.024	0.114	-0.0508	0.0524	-0.0041
melpomene.west	shdr.west.076	Hmel219001o	116	231173367	231288367	115000	no	3168500	3283500	0.0482	-0.0704	0.0591	-0.0597	0.0313	-0.1008	0.0757	0.0096	0.0179	-0.1831	0.0447	-0.0328	0.0407	-0.0183	0.0082	-0.0407
melpomene.west	shdr.west.077	Hmel219001o	215	239233367	239447367	214000	no	11228500	11442500	0.0529	-0.0078	0.017	-0.0196	0.0345	-0.0275	0.0171	-0.0118	0.0256	-0.0968	0.0427	-0.0854	0.034	-0.078	0.0458	-0.0532
melpomene.west	shdr.west.078	Hmel219001o	172	239591367	239762367	171000	no	11586500	11757500	0.022	-0.0181	0.0318	-0.0778	0.0544	-0.0166	0.0225	-0.0196	0.0595	-0.0879	0.0636	-0.0137	0.0321	-0.0201	-0.0085	-0.0687
melpomene.west	shdr.west.079	Hmel219001o	124	240168367	240291367	123000	no	12163500	12286500	0.0362	0.0217	0.2953	-0.0031	0.0367	-0.066	0.0042	-0.0174	-0.0297	-0.1116	0.045	-0.0971	0.0292	-0.0426	-0.0008	-0.0187
melpomene.west	shdr.west.080	Hmel219001o	449	240315367	240763367	448000	shdr.all.007	12310500	12758500	0.1145	-0.093	0.2321	-0.0288	0.0266	-0.1129	0.0428	-0.0142	0.0083	-0.1119	0.0202	-0.0692	0.1474	-0.0352	0.0669	-0.0219
melpomene.west	shdr.west.081	Hmel219001o	261	243657367	243917367	260000	no	15652500	15912500	0.155	0.0256	0.0225	-0.0527	0.0316	-0.0861	0.0829	-0.0399	-0.0084	-0.1406	0.05	-0.0347	0.0427	-0.0293	0.0111	-0.0282
melpomene.west	shdr.west.082	Hmel220003o	205	244680681	244884681	204000	no	3500	207500	0.1412	0.0339	0.1175	-0.0242	0.0399	-0.095	0.019	-0.1308	0.0251	-0.0569	0.0083	-0.1114	0.0546	-0.0536	0.0209	-0.0074
melpomene.west	shdr.west.083	Hmel220003o	104	245027681	245130681	103000	no	350500	453500	0.0501	0.016	0.1257	-0.0736	0.0527	-0.0022	0.0428	-0.0288	0.0113	-0.0227	0.0144	-0.0082	0.0134	-0.0048	0.025	-0.0146
melpomene.west	shdr.west.084	Hmel220003o	113	247373681	247485681	112000	no	2696500	2808500	0.0662	0.0437	0.1364	-0.0214	0.0295	-0.0822	0.1017	0.029	0.0015	-0.0764	0.0178	-0.0366	-0.0052	-0.0417	0.0297	-0.0224
melpomene.west	shdr.west.085	Hmel220003o	347	249295681	249641681	346000	shdr.all.008	4618500	4964500	0.0437	-0.0073	0.1664	-0.0565	0.0331	-0.0416	0.0874	-0.0102	0.0955	-0.0405	0.0479	-0.0896	0.0603	0.0003	0.0434	-0.0579
melpomene.west	shdr.west.086	Hmel220003o	355	249853681	250207681	354000	no	5176500	5530500	0.0711	-0.0246	0.0413	-0.014	0.0419	-0.0604	0.0438	-0.0244	0.0548	-0.0586	0.1125	-0.0251	0.0966	-0.0207	0.0677	-0.0646
melpomene.west	shdr.west.087	Hmel220003o	180	250281681	250460681	179000	no	5604500	5783500	0.0684	-0.0343	-0.0243	-0.0743	0.0319	-0.0296	0.0304	-0.0187	0.0534	-0.1636	0.0676	-0.0605	0.0744	0.0184	0.038	-0.0256
melpomene.west	shdr.west.088	Hmel220003o	241	250592681	250832681	240000	no	5915500	6155500	0.1148	0.0286	0.0421	-0.0116	0.013	-0.0724	0.0255	-0.0445	0.0456	-0.0541	0.0598	-0.0345	0.0761	-0.0585	0.0312	-0.0507
melpomene.west	shdr.west.089	Hmel220003o	136	252795681	252930681	135000	no	8118500	8253500	0.1096	0.0071	0.055	-0.023	0.0033	-0.0225	0.1343	0.0764	0.0294	-0.0517	0.0365	-0.0297	0.0232	-0.0261	0.0231	-0.0069
melpomene.west	shdr.west.090	Hmel220003o	133	252994681	253126681	132000	shdr.all.009	8317500	8449500	0.1701	0.0383	0.0799	-0.0674	0.0342	-0.1682	0.1853	-0.0139	0.0648	-0.0359	0.023	-0.0372	0.0447	-0.0328	0.0234	-0.0934
melpomene.west	shdr.west.091	Hmel220003o	107	253559681	253665681	106000	no	8882500	8988500	0.151	0.01	0.0834	0.0762	0.067	-0.0006	0.0579	-0.038	0.0278	-0.0113	0.001	-0.048	0.0357	-0.0322	0.047	0.0274
melpomene.west	shdr.west.092	Hmel220003o	179	255351681	255529681	178000	no	10674500	10852500	0.0763	0.0193	0.0178	-0.0445	0.0314	-0.0512	0.0405	0.0139	0.0074	-0.0091	0.0395	-0.0183	0.0634	-0.0084	0.0174	-0.0144
melpomene.west	shdr.west.093	Hmel220003o	241	255984681	256224681	240000	shdr.all.010	11307500	11547500	0.1653	0.001	0.0793	0.0062	0.023	0.0037	0.0607	0.0363	0.0488	-0.044	0.0359	-0.0499	0.0239	-0.0066	0.0157	-0.0094
melpomene.west	shdr.west.094	Hmel220003o	150	257291681	257440681	149000	no	12614500	12763500	0.0755	-0.0251	-0.0005	-0.0199	0.0209	-0.0452	0.057	-0.0271	0.0191	-0.0435	0.0481	-0.0674	0.0542	-0.0043	0.0036	-0.0384
melpomene.west	shdr.west.095	Hmel220003o	134	257568681	257701681	133000	no	12891500	13024500	0.0631	-0.0148	0.0279	-0.0164	-0.0051	-0.0505	0.0301	-0.0046	0.0584	-0.0339	0.0084	-0.0295	0.0179	-0.0146	0.0359	-0.009
melpomene.west	shdr.west.096	Hmel220003o	199	257796681	257994681	198000	no	13119500	13317500	0.0837	-0.0173	0.0285	-0.0429	0.0251	-0.0514	0.0454	-0.0107	0.0164	-0.1066	0.05	-0.0091	0.0027	-0.0403	0.0158	-0.0224
melpomene.west	shdr.west.097	Hmel221001o	176	261117006	261292006	175000	no	1841500	2016500	0.027	-0.0182	0.1097	-0.0283	0.0522	-0.0096	0.0499	-0.0211	0.1426	-0.0073	0.0334	-0.0543	0.0357	-0.0502	0.0642	-0.0803
melpomene.west	shdr.west.098	Hmel221001o	254	262580006	262833006	253000	no	3304500	3557500	0.0647	-0.0002	0.0083	-0.0213	0.0205	-0.0098	0.018	-0.0191	0.011	-0.0378	0.0286	-0.0902	0.0274	-0.0206	0.05	-0.0954
melpomene.west	shdr.west.099	Hmel221001o	270	266851006	267120006	269000	shdr.all.011	7575500	7844500	0.0115	-0.0107	0.004	-0.0134	0.0072	-0.0069	0.0117	-0.0335	0.0266	-0.0148	0.0104	-0.028	0.0193	0.0018	0.0179	-0.0455
melpomene.west	shdr.west.100	Hmel221001o	105	267131006	267235006	104000	no	7855500	7959500	0.0057	-0.0207	0.0116	-0.0089	0.0161	-0.0052	0.0046	-0.0114	0.043	-0.0175	0.0555	-0.0653	0.0437	-0.0578	0.0398	-0.0264
melpomene.west	shdr.west.101	Hmel221001o	148	269894006	270041006	147000	no	10618500	10765500	0.0181	0.0011	-0.0027	-0.0174	0.0095	-0.0067	0.0084	-0.0118	0.0545	0.0391	0.0189	-0.028	0.0254	-0.0204	0.0136	-0.046
melpomene.west	shdr.west.102	Hmel221001o	259	270766006	271024006	258000	no	11490500	11748500	0.0188	-0.0089	0.0139	-0.0117	0.0093	-0.0117	0.0239	-0.0044	-0.0058	-0.0393	0.0136	-0.043	0.0087	-0.0414	0.046	-0.024
melpomene.west	shdr.west.103	Hmel221001o	201	271033006	271233006	200000	no	11757500	11957500	0.0068	-0.0478	0.0218	-0.0121	0.0042	-0.0073	0.0237	-0.0204	0.0334	-0.0274	0.0553	-0.0735	0.0448	-0.0117	0.0221	-0.0465
melpomene.west	shdr.west.104	Hmel221001o	184	271484006	271667006	183000	no	12208500	12391500	0.0539	0.0005	0.0042	-0.0107	0.0101	-0.0126	0.0345	-0.0244	0.0747	-0.0187	0.0115	-0.0473	0.0434	-0.0019	-0.015	-0.055
